# Supplementary material for: Sensitive red protein calcium indicators for imaging neural activity
Source: eLife. 2016 Mar 24;5:e12727. doi: 10.7554/eLife.12727 (PMC4846379; doi:10.7554/eLife.12727)
Supplement: Supplementary file 1. — DOI: http://dx.doi.org/10.7554/eLife.12727.030 [file elife-12727-supp1.xlsx]

## Sheet: 20151002
Supplementary Table 1 | Comprehensive neuronal culture screening results for RCaMP1h variants
RCaMP1h variant	Number of wells	Mutations added to RCaMP1h	1 AP ∆F/F0	3 AP ∆F/F0	10 AP ∆F/F0	160 AP ∆F/F0	Decay half time (10 AP)	F0 normalized to GFP fluorescence	1 AP p-value	3 AP p-value	10 AP p-value	160 AP p-value	Decay half time (10 AP) p-value	F0 normalized to GFP fluorescence p-value
"RCaMP1h"	589	base	1	1	1	1	1	1	1	1	1	1	1	1
"R-CaMP2"	9	S38V S39K R40L R41I K42P W43S N44L K45T G47V H48I A49L R51K A52S I53M G54L L56K S57R A59F I60G 61_62insPFPVV C62S M64R A68E G71A R73K G74S Y75E T76I H77K M78K A79G K81R V82L D83K G84D L88Y S89A C90A S91E F92V V93K R97K S98A T101P 103_105delGNI K106Q M107L A109G I110A H111Y S112I S114D H115I R116K E118D R119I L120V E121S E122H S123N D124E N125D E126Y M127T F128I V130E R132C H134R V136E A137G K138R…	8.6917	9.37954	6.98121	0.878346	0.399999	1.77063	6.40434e-07	3.04694e-07	3.11039e-07	0.0187579	1.28971e-06	0.00195618
"jRCaMP1a"	23	T62C Y112S L298T	24.0221	20.2378	11.6285	1.22383	3.13339	1.07076	4.30109e-16	4.74913e-16	6.14069e-16	0.00209684	3.91234e-16	0.617871
"jRCaMP1b"	15	T46W I60N L326M R368G	12.9614	15.8152	14.2713	2.31343	1.15105	1.47605	4.54293e-11	4.4075e-11	4.87497e-11	6.52216e-11	0.00638894	0.000103519
"206.3"	8	T294G	0.296022	0.648757	0.217705	0.038342	0.257427	0.611633	0.00400498	0.0507899	1.64435e-06	1.26973e-06	4.84271e-05	0.000280072
"206.4"	7	T294I	1.4032	0.710736	0.217435	0.027535	1.66103	0.665437	0.447525	0.0715897	6.52223e-06	5.75467e-06	0.81731	0.00206901
"206.8"	4	T294N	1.94674	1.07486	0.313518	0.0147083	0.0899702	0.8603	0.0848376	0.931161	0.000754513	0.000577066	0.000650162	0.197086
"206.9"	4	T294P	3.10071	1.53049	0.455252	0.0204593	0.22875	0.739025	0.00235795	0.0611205	0.00152522	0.000589687	0.0942998	0.0469418
"206.10"	8	T294S	0.0700159	0.124475	0.164757	0.428285	0.260414	0.853539	0.000352617	3.08774e-06	1.40851e-06	3.27913e-06	2.74608e-06	0.0985433
"206.11"	7	T294V	1.00029	0.643691	0.241244	0.0337384	0.576888	0.76071	0.898099	0.0146943	6.79917e-06	5.75467e-06	0.00781591	0.0449787
"206.14"	6	I303C	0.762414	1.12868	1.31729	1.01676	0.950187	0.910963	0.400134	0.455724	0.116558	0.675289	0.495635	0.238822
"206.15"	8	I303E	1.42534	0.951323	0.567417	0.482769	0.498492	0.757994	0.0596887	0.492609	0.00495926	0.000298547	1.24204e-05	0.00285424
"206.17"	7	I303G	3.36004	2.32958	1.88343	1.10505	0.967173	0.641188	4.62644e-05	0.000124301	0.000567542	0.65878	0.332966	0.00054034
"206.18"	7	I303K	1.61808	0.752727	0.302278	0.189806	0.166182	1.70359	0.0222971	0.161554	7.94129e-06	6.79917e-06	0.0169836	0.00699551
"206.19"	7	I303L	0.886664	1.36448	1.56178	1.03049	1.06824	0.733952	0.884137	0.12653	0.0322137	0.882394	0.27571	0.0193738
"206.20"	5	I303M	1.15552	1.4616	1.48801	1.47027	0.90726	0.67655	0.334224	0.0944833	0.0914286	0.156083	0.414146	0.031468
"206.21"	6	I303N	0.630971	0.393701	0.634725	0.657563	0.360125	0.665315	0.217638	0.00283747	0.00246355	0.00148214	5.47533e-05	0.00445523
"206.22"	7	I303P	0.469944	0.64733	0.684847	0.937134	0.703418	0.235112	0.281258	0.101815	0.330194	0.27248	0.000548014	5.63546e-06
"206.23"	7	I303R	0.791874	0.675588	0.211311	0.237788	0.375121	0.960514	0.763959	0.0590488	6.32164e-06	6.7289e-06	0.000943213	0.750523
"206.24"	8	I303S	1.54637	0.840902	0.829796	0.809398	0.508235	0.937435	0.0311236	0.540621	0.163942	0.0622496	0.000926382	0.204756
"206.25"	7	I303V	1.72207	1.37602	1.22385	1.07213	1.09372	1.11517	0.0192596	0.0899361	0.287215	0.533513	0.659302	0.945429
"206.26"	7	I303W	3.22848	2.71997	2.57508	1.33473	1.15993	0.928073	7.18837e-05	2.78019e-05	4.58275e-05	0.0179347	0.156869	0.188929
"206.27"	8	A309C	0.827349	1.00711	1.54031	1.3573	1.54422	0.712447	0.425101	0.460662	0.00335177	0.00156392	3.83076e-05	0.00100009
"206.28"	39	A309D	2.2813	1.99358	2.09099	1.27487	0.905035	0.663635	1.3604e-11	2.153e-13	8.54555e-16	9.22407e-07	0.00187306	2.78677e-09
"206.29"	8	A309F	2.36421	1.79387	1.60317	1.37478	0.902527	0.704758	0.001931	0.00421961	0.00397886	0.00619194	0.249194	0.0216863
"206.30"	7	A309H	1.91183	1.18169	0.882774	0.629854	0.89331	1.11748	0.0109024	0.124352	0.316138	0.000948549	0.0669237	0.552546
"206.31"	5	A309K	1.69266	0.991473	0.76575	0.432928	0.762468	0.865368	0.0281212	0.440121	0.140664	0.00025898	0.04952	0.297629
"206.32"	6	A309M	1.16446	1.78852	1.79507	1.54884	0.897453	1.0223	0.656206	0.00513183	0.00205145	0.00930806	0.454199	0.72837
"206.33"	8	A309P	1.7226	1.30867	1.58341	1.21757	0.730867	0.89034	0.00421961	0.0540515	0.00281598	0.0835631	0.000879521	0.241549
"206.34"	7	A309Q	2.0688	0.795587	0.757991	0.667004	0.671152	0.995733	0.00448764	0.239252	0.0322137	0.00562601	0.00152269	0.490891
"206.35"	7	A309R	2.00953	0.872818	0.952328	0.58124	0.815247	1.38056	0.00161598	0.901594	0.391611	0.00011055	0.0311115	0.0726387
"206.36"	28	A309S	0.37861	0.894996	1.34691	1.29334	0.946496	1.06837	0.00441758	0.498007	0.0169538	0.000853062	0.181076	0.111063
"206.38"	7	A309W	2.97524	2.90895	2.44246	1.05003	1.80969	1.00788	9.4724e-05	6.25224e-05	3.00485e-05	0.681303	9.97896e-06	0.45017
"206.39"	7	A309Y	3.0434	2.30213	1.89294	1.07498	0.920139	0.887551	0.000255753	0.000421636	0.000353555	0.253649	0.386356	0.0581648
"206.41"	8	I364C	0.319918	0.496935	0.581276	0.700669	0.455611	0.969428	0.00912248	0.00169033	0.000381466	9.89763e-05	1.20719e-05	0.609523
"206.42"	6	I364D	0.998391	0.452396	0.218287	0.186392	0.277369	1.07351	0.506209	0.00639066	2.99963e-05	2.64407e-05	0.00294546	0.919199
"206.43"	5	I364E	0.904067	0.681841	0.284329	0.0924671	0.744808	1.62878	0.543769	0.0697514	0.000155923	0.00012353	0.322213	0.0472981
"206.44"	7	I364F	1.42682	1.09775	0.98316	0.80779	0.935499	1.2327	0.0941984	0.652401	0.686167	0.0126733	0.918827	0.0261859
"206.46"	7	I364L	0.849854	0.689569	0.68312	0.888914	0.773018	1.08494	0.772393	0.188929	0.106519	0.249995	0.0142737	0.613117
"206.48"	8	I364Q	0.712088	0.587589	0.206493	0.461244	0.475333	1.32682	0.415581	0.0067159	1.49866e-06	7.20906e-06	0.0011857	0.00642901
"206.50"	7	I364T	1.57359	0.782287	0.715921	0.712405	0.609451	1.25057	0.0261859	0.344649	0.00507967	0.00285445	0.000496376	0.0469014
"206.51"	6	I364W	3.25722	2.62543	1.94241	0.892722	0.865994	1.33304	0.00109818	0.000617048	0.00254252	0.458613	0.171083	0.132339
"206.52"	7	I364Y	0.695274	0.682731	0.671246	0.691012	0.508628	1.01182	0.146264	0.095948	0.0445086	0.00315641	6.07229e-05	0.922606
"206.53"	7	R368F	1.76345	1.0978	1.18441	0.676753	1.26515	1.18428	0.146264	0.309784	0.496466	0.0327508	0.0054663	0.12167
"206.54"	8	R368M	1.84095	1.8961	1.77835	1.45655	1.51626	0.865927	0.0117103	0.004359	0.00817934	0.0124151	0.0001021	0.509679
"206.55"	5	R368N	1.06204	0.717226	0.71436	1.16881	0.790507	0.908255	0.679261	0.268314	0.27747	0.830089	0.125811	0.70241
"206.56"	4	R368P	1.65472	0.746524	0.540848	0.614427	0.304329	1.03998	0.0752531	0.138031	0.0137346	0.00317545	0.000904401	0.735202
"206.57"	10	R368Q	1.17493	0.895937	0.935953	0.938034	0.93542	1.76332	0.242323	0.757585	0.340285	0.597543	0.175038	0.00707862
"206.58"	10	R368S	1.84291	0.991052	1.23311	1.07371	0.99148	1.53606	0.0246281	0.57347	0.199335	0.665657	0.584819	0.000628168
"206.59"	7	R368T	1.007	0.746364	0.798695	0.837273	0.863236	1.28923	0.60077	0.568908	0.482592	0.316138	0.0748748	0.20423
"206.60"	7	R368W	2.03319	1.58965	1.1762	0.619358	1.21618	1.78232	0.165559	0.0309897	0.407673	0.000330438	0.0214682	0.000994385
"206.61"	4	R368Y	1.36701	0.948757	0.865852	0.648618	0.584921	0.997794	0.323012	0.926507	0.301973	0.0587322	0.0723822	0.87782
"206.62"	7	T294A	1.86537	0.804626	0.293778	0.0688571	0.151351	1.37064	0.00532837	0.307685	7.08734e-06	5.75467e-06	0.000182748	0.0722876
"206.65"	7	T294C	1.13823	0.659225	0.174604	0.165568	0.0396111	2.17455	0.814949	0.00635125	6.06335e-06	5.75467e-06	0.0149806	0.340159
"206.70"	29	I303D	1.96929	3.48619	4.62989	1.39608	0.925699	0.711022	5.93706e-07	1.55883e-10	1.29191e-12	0.00414602	0.00539749	2.64855e-08
"206.73"	7	I303Y	0.978212	1.99341	1.67648	1.15024	1.07746	1.17986	0.51767	0.00610066	0.0018642	0.220412	0.142475	0.287215
"206.74"	6	I303Q	1.26227	0.79939	0.826857	0.920726	0.620685	0.970589	0.405502	0.124546	0.0507394	0.270655	0.000420909	0.870123
"206.75"	6	A309I	1.37046	1.49783	1.76445	1.55261	1.28873	0.804678	0.110036	0.0210582	0.0013201	0.00625332	0.00913552	0.0732342
"206.76"	5	A309L	2.63368	2.57671	2.99346	1.73888	1.48149	0.662863	0.00194551	0.000625505	0.000217562	0.000546339	0.00335701	0.00196276
"206.77"	8	A309E	1.11788	0.957443	1.02801	0.78103	0.560189	0.744395	0.327479	0.81962	0.954744	0.243211	2.3445e-05	0.0873141
"206.78"	6	A309N	0.616513	0.884488	1.07663	0.832853	0.665661	0.878083	0.409557	0.442851	0.618718	0.1149	0.00143992	0.2887
"206.85"	7	R368L	1.7569	1.03834	0.93126	0.870088	0.807468	0.796643	0.0215324	0.991192	0.707394	0.101353	0.151743	0.0293105
"206.87"	28	R368G	0.0986427	0.451122	0.82492	1.05574	0.773871	0.952345	3.79717e-05	0.000105529	0.12942	0.288351	1.45023e-06	0.76913
"206.88"	7	A309T	2.65612	3.49161	2.81507	1.65967	1.28681	0.99908	0.00110942	0.000159584	0.000336081	0.000142169	0.00082839	0.670005
"206.91"	8	R368I	2.46087	1.87173	1.4944	1.14548	1.11266	0.972217	0.00268575	0.0228951	0.0911997	0.25767	0.143494	0.902275
"206.92"	7	R368K	1.42006	1.34313	1.48085	1.21084	0.999959	0.955075	0.0306474	0.0152419	0.00730292	0.199548	0.637003	0.373563
"206.94"	4	I364G	0.815099	0.485815	0.201241	0.35937	0.223598	1.28507	0.791004	0.0176273	0.000635911	0.000678192	0.00365336	0.25773
"206.95"	6	A309G	1.2941	0.875244	0.780574	0.729966	0.535891	0.983451	0.290875	0.545126	0.0238709	0.0120791	0.00169741	0.981909
"206.96"	7	R368H	0.989004	0.76504	0.833721	1.05218	0.852992	0.998999	0.71727	0.152494	0.25827	0.438337	0.0767016	0.808099
"206.97"	7	L363T	1.40836	0.88445	0.740044	0.851534	0.585339	0.9354	0.20266	0.83903	0.0658778	0.0611549	9.30353e-05	0.298357
"206.99"	5	L363R	2.59683	1.24075	0.347479	0.010542	0.781805	1.08807	0.00181243	0.18895	0.000202387	0.000119639	0.308107	0.608011
"206.100"	7	S375I	1.39271	0.598494	0.515323	0.712461	0.595523	1.23616	0.587016	0.0665296	0.0116117	0.000753347	0.00020294	0.0311621
"206.103"	8	S375P	0.814561	0.588082	0.522237	0.814646	0.943963	1.04194	0.775019	0.00746111	0.000109586	0.0143441	0.244128	0.784519
"206.104"	8	S375Q	0.823608	0.581989	0.643092	0.884865	1.23739	0.942237	0.332602	0.00642901	0.00297186	0.0927924	0.00303556	0.866435
"206.106"	5	S375V	1.25645	0.833374	0.794548	0.888664	1.19369	1.42047	0.836216	0.577252	0.248476	0.096041	0.102419	0.0122664
"206.107"	8	T373Q	1.79821	1.31393	1.17927	1.08449	0.790163	0.827386	0.0113714	0.118001	0.382141	0.464433	0.0234324	0.0500611
"206.108"	6	T373M	1.51582	1.62994	1.82357	1.18511	1.0114	1.57502	0.178619	0.0669595	0.0327543	0.328354	0.66205	0.0178363
"206.109"	6	T373N	2.76231	2.48206	2.31816	1.97699	0.892755	0.845439	0.000398665	0.000235975	0.000251909	0.000197361	0.571112	0.118798
"206.110"	8	T373P	1.49015	1.5759	1.38299	1.11784	1.117	1.05088	0.021103	0.00332956	0.00986281	0.157781	0.0320215	0.803616
"206.111"	6	T373S	0.679359	1.03576	1.10246	1.03605	1.04566	0.873717	0.527821	0.612003	0.654483	0.712295	0.772891	0.376509
"206.112"	8	T373V	0.762652	0.631117	0.682719	0.866214	1.20871	0.966122	0.585178	0.0488659	0.0129306	0.101955	0.00254491	0.933392
"206.113"	4	T373E	0.626357	0.956088	0.981784	1.01924	0.715137	0.576396	0.26645	0.996495	0.903277	0.924181	0.0309197	0.0447153
"206.115"	7	T373C	1.07085	0.718057	0.685481	0.981723	1.29908	0.820959	0.952462	0.092903	0.0184767	0.858058	0.00319033	0.0671868
"206.116"	5	T373I	1.00867	0.636629	0.589465	0.84346	1.2055	0.841709	0.924943	0.0584871	0.00250666	0.164656	0.0664429	0.0534481
"206.121"	8	T373G	1.18022	0.798743	0.891002	1.12656	1.43699	0.898878	0.255076	0.872934	0.956388	0.308481	4.54024e-05	0.905545
"206.122"	7	T373L	1.04972	0.958694	0.926857	1.09614	1.26678	0.925614	1	0.985907	0.437034	0.267685	0.0672543	0.413954
"206.123"	7	T373R	1.01006	0.862898	0.783125	0.815586	1.33302	1.52419	0.777466	0.213019	0.0907759	0.0275544	0.00678343	0.000911857
"206.126"	5	S375C	1.51795	1.48778	1.41679	1.16926	1.46168	1.24298	0.149325	0.100838	0.0904282	0.24955	0.00161288	0.0524851
"206.127"	5	S375G	0.533307	0.489644	0.714877	0.843062	1.18686	0.994845	0.22167	0.0148364	0.0182525	0.308688	0.0215867	0.491296
"206.128"	5	S375H	1.48833	0.94012	1.01442	1.18692	1.2975	0.781564	0.163072	0.939506	0.848498	0.33949	0.0212893	0.179441
"206.130"	8	S375T	1.16306	0.786325	0.80683	0.98176	1.20736	0.865332	0.613865	0.45566	0.180805	0.385522	0.10297	0.379897
"206.132"	5	L363I	2.03679	1.15633	0.886477	1.07428	0.981282	1.40099	0.0919321	0.557749	0.423261	0.70047	0.532012	0.0333743
"206.133"	6	L363W	2.67367	2.22988	1.7397	0.52511	1.29765	1.24008	0.000377566	0.00611864	0.0411522	8.32644e-05	0.00403798	0.0787557
"206.135"	13	Y75V	0.669441	1.10285	1.6719	1.44977	1.2175	0.948548	0.517976	0.411886	0.000693992	1.92185e-05	0.00779321	0.329389
"206.137"	7	M64A	3.39958	1.16372	0.365091	0.839517	0.145761	0.232293	3.64442e-05	0.275385	0.000224652	0.0850277	0.000779913	5.46107e-06
"206.138"	7	M64G	3.44545	1.53881	1.13517	1.0062	0.718115	0.347897	6.67375e-05	0.0309897	0.692673	0.405177	0.00900068	6.00037e-06
"206.139"	8	M64I	2.19657	2.17501	2.44921	1.53387	1.22228	0.913012	0.000349847	7.99069e-05	8.74238e-06	0.0003363	0.00506919	0.395773
"206.140"	12	M64L	0.944015	1.36296	1.47405	0.932834	1.34112	1.12268	0.988611	0.0461257	0.00650051	0.647221	6.90881e-06	0.507646
"206.141"	4	M64N	4.72167	1.9582	1.66857	0.677728	0.32237	0.0500677	0.0011585	0.0247995	0.333149	0.270249	0.00108026	0.000564697
"206.143"	4	M64Q	4.00931	4.05195	4.2309	1.90494	0.670025	0.536259	0.00133703	0.00465241	0.0209473	0.111495	0.00665919	0.0129686
"206.144"	4	M64R	4.52727	2.09657	0.477139	0.100127	0.064041	0.124233	0.00146487	0.0091958	0.00405196	0.000596093	0.000622701	0.000564697
"206.147"	24	M64C	2.6186	1.82693	2.17922	1.65703	0.885144	0.455025	2.94131e-10	1.19935e-08	7.51914e-12	1.08707e-09	0.0538175	9.81665e-16
"206.148"	7	M64D	0.891257	1.0422	0.475049	0.4404	0.280386	0.114776	0.891114	0.326915	8.48684e-05	3.09347e-05	3.26729e-05	5.34769e-06
"206.150"	4	M64H	3.9259	1.34482	0.287901	0.597317	0.0530035	0.117744	0.00240422	0.584983	0.000787216	0.0166724	0.00296682	0.000564697
"206.152"	8	M64T	1.22069	0.512334	0.31836	0.726918	0.332812	0.422025	0.504394	0.000500747	5.35407e-05	0.00912248	2.94732e-06	1.29151e-05
"206.153"	4	M64Y	2.4746	1.04681	0.745868	0.589757	0.212473	0.22245	0.00542947	0.854785	0.251624	0.00323617	0.000796666	0.00057085
"206.154"	5	Y75W	4.61074	3.67942	2.41635	1.26914	1.51646	1.62239	0.000922965	0.00227836	0.00143557	0.35697	0.0308971	0.0130116
"206.155"	5	Y75A	0.927079	1.33251	1.43811	1.27395	0.664797	0.528134	0.626438	0.213855	0.0425492	0.0240844	0.00431415	0.000246088
"206.156"	7	Y75E	0.0768371	0.334183	0.118565	0.0578639	0.265282	1.13699	0.000849105	0.000240768	5.93802e-06	5.75467e-06	0.095465	0.0404608
"206.157"	31	Y75K	0.538122	0.910131	0.802621	0.793482	0.836587	0.662888	0.000238161	0.12082	0.00210567	0.000141624	0.000256284	1.91634e-05
"206.158"	4	L363A	1.87596	0.918889	1.00652	0.966865	0.584995	1.38127	0.0742978	0.894007	0.891692	0.7507	0.00361102	0.0152636
"206.161"	12	T373K	0.868787	0.94785	0.809334	0.736091	0.936058	0.810446	0.863332	0.730013	0.0660534	0.000209572	0.156699	0.0580713
"206.164"	11	A109C	0.709059	0.846291	0.82076	1.01676	0.709235	0.96864	0.479278	0.219789	0.143652	0.591142	0.000233603	0.827677
"206.165"	11	A109D	1.19127	1.15138	1.37635	0.921119	1.45635	0.925181	0.892475	0.495788	0.116961	0.161249	0.0133315	0.322985
"206.166"	14	A109E	0.89563	0.943426	1.22017	0.980911	1.01407	1.09974	0.520978	0.592832	0.205575	0.50201	0.460852	0.50498
"206.167"	12	A109F	0.208798	0.383723	0.339746	0.547215	0.544604	0.988001	0.000188418	4.49284e-06	2.67919e-08	1.70714e-07	2.4969e-05	0.376597
"206.168"	13	A109H	0.484704	0.656477	0.598356	0.734417	0.74681	1.03799	0.0151199	0.0121803	0.000132168	0.0011088	0.000205368	0.711994
"206.169"	8	A109K	1.1254	0.828243	0.850167	0.934399	1.11009	0.854193	0.366606	0.714142	0.270017	0.586597	0.421142	0.0548286
"206.170"	13	A109L	0.389282	0.491927	0.495471	0.735913	0.761521	0.811178	0.00748319	0.000491318	1.27669e-05	0.000577605	0.000376205	0.0041731
"206.173"	15	A109S	0.409104	0.8433	0.951045	0.97839	0.926834	0.953472	0.0790796	0.642301	0.78739	0.930748	0.641182	0.114968
"206.174"	12	A109T	0.816686	0.99876	1.01844	0.97603	1.0093	0.910805	0.969859	0.903094	0.909748	0.814775	0.221525	0.22054
"206.175"	15	A109V	0.389141	0.813017	0.903149	0.96168	0.784152	0.813845	0.0179875	0.0586374	0.104014	0.330841	0.00125427	0.00100063
"206.176"	12	A109W	0.555172	0.865657	0.917039	0.800896	1.28942	0.822748	0.189378	0.193949	0.167195	0.00814899	0.00141158	0.00977476
"206.178"	7	E292G	1.47364	0.967504	0.792554	0.829945	0.829595	0.582392	0.0834405	0.686167	0.0955082	0.0315093	0.00706001	3.64442e-05
"206.179"	8	E292H	1.29934	1.0208	1.03063	0.935446	0.797635	0.839209	0.109061	0.721855	0.653543	0.419136	0.00469201	0.0417707
"206.180"	5	E292N	0.436043	0.402557	0.715079	0.803336	0.521134	0.853638	0.101929	0.0108071	0.0109704	0.0701556	0.000455882	0.382091
"206.181"	8	E292Q	1.30376	0.973396	0.774174	1.11372	0.713427	0.939871	0.13381	0.887585	0.114643	0.350405	0.0151899	0.289287
"206.182"	8	E292R	1.09897	0.548777	0.393517	0.572034	0.852091	0.787622	0.683588	0.00499115	9.90119e-06	4.68998e-05	0.0194542	0.171571
"206.183"	8	E292S	0.845295	0.636886	0.233046	0.414911	0.447666	0.874861	0.818016	0.00962951	1.66136e-06	4.92627e-06	0.00020294	0.266448
"206.184"	7	E292T	1.3891	0.79746	0.446182	0.635646	0.61047	0.832444	0.0834405	0.430549	0.000336081	0.00390369	0.000517501	0.0371292
"206.185"	8	E292V	0.723606	0.523158	0.30531	0.481014	0.517642	0.943472	0.234165	0.000902139	2.25774e-06	6.35417e-06	0.000152996	0.874559
"206.186"	8	E292W	2.2945	1.20168	0.856147	0.789041	0.771875	0.74041	0.000151962	0.22536	0.103259	0.0200875	0.0337174	0.00119123
"206.187"	6	E292Y	2.03115	1.54272	1.364	1.12502	0.992766	0.662327	0.00397934	0.036215	0.117115	0.348831	0.951302	0.010255
"206.188"	15	H77Q	0.80426	0.717954	0.770478	1.14471	0.732485	0.934104	0.239517	0.0666592	0.103378	0.739413	0.000223563	0.164845
"206.190"	8	I110M	0.110077	0.3652	0.907816	0.877808	0.588119	0.784464	0.00838104	0.00430275	0.294008	0.022043	6.51824e-05	0.0117103
"206.193"	5	I110R	2.54416	0.343474	0.120926	0.876414	0.0760796	0.439868	0.00273218	0.00936059	0.000140316	0.0515366	0.0030331	0.000880709
"206.194"	5	I110S	-0.397662	-0.120845	-0.119036	0.632231	-0.0116906	0.320391	0.000427712	0.000118368	0.000135929	0.00280336	0.000577225	0.000127539
"206.195"	6	I110T	1.25912	0.765645	0.375505	1.02617	0.337201	0.519537	0.270655	0.126312	0.000119822	0.89461	5.5881e-05	4.44978e-05
"206.196"	6	I110V	1.47573	0.83216	0.449064	0.935417	0.909763	0.770997	0.0890057	0.305281	0.0036324	0.56432	0.61753	0.0510225
"206.197"	6	I110W	-0.0686708	-0.066577	-0.0243215	0.199076	0.0152396	0.678731	0.000926899	2.81652e-05	2.48169e-05	2.64407e-05	0.0843183	0.00814791
"206.200"	6	L298D	4.04148	3.02348	3.18712	1.00647	0.732412	0.525677	8.4935e-05	8.66372e-05	5.92045e-05	0.812272	0.0228201	3.89161e-05
"206.201"	7	L298F	2.04007	1.95441	1.65135	1.16652	1.04533	1.11773	0.000933711	0.000586378	0.00293791	0.235745	0.368399	0.201879
"206.203"	8	L298H	2.01351	1.84771	1.58323	1.30755	0.71894	0.875504	0.00623089	0.0158922	0.00289296	0.0258994	0.00831452	0.0981233
"206.206"	43	L298P	2.49209	2.59414	2.55871	1.18502	1.48465	0.887996	2.00179e-13	7.63897e-18	5.59397e-21	0.0206036	1.62695e-17	0.00093405
"206.207"	8	L298Q	1.65098	1.79092	2.36985	1.627	0.697437	0.715641	0.0274529	0.00130834	1.16392e-05	0.0001024	0.00272433	0.00030334
"206.208"	6	L298R	3.26289	2.9321	2.0415	0.285919	0.886667	0.49313	0.00013593	0.000251909	0.000485822	2.84628e-05	0.221466	5.40374e-05
"206.209"	7	L298S	7.88619	6.92021	6.6467	1.69975	0.87085	0.68819	7.5416e-06	6.12696e-06	6.1912e-06	3.64442e-05	0.103448	0.000458192
"206.210"	29	L298T	4.4008	5.3776	5.70211	1.94572	1.09082	0.702598	6.16874e-16	6.64512e-19	1.77032e-19	2.10561e-16	0.0275218	1.01419e-08
"206.211"	8	L298V	2.3514	1.95887	2.76862	1.77504	0.755294	0.995438	0.00154189	7.14195e-05	5.87725e-06	9.32432e-05	0.0111627	0.521675
"206.212"	8	L298W	1.31276	1.11698	1.21339	1.04355	0.71674	0.940916	0.0383701	0.226151	0.0661087	0.420325	0.0012966	0.394626
"206.213"	7	L298Y	0.602275	0.948949	1.20874	0.887857	0.662058	0.692525	0.431842	0.931378	0.266733	0.173094	0.000480197	0.00155592
"206.226"	11	R73F	1.74931	0.936257	0.567755	0.804463	0.608879	0.689315	0.0110789	0.713695	0.000140284	0.00256185	0.000216631	0.055238
"206.227"	14	R73G	1.90632	2.10418	2.48311	1.08822	0.694915	0.453038	3.17275e-05	3.2105e-07	8.99802e-09	0.0594084	7.57558e-06	2.29762e-09
"206.228"	7	R73I	1.52253	0.711041	0.530418	0.68087	0.645183	0.991317	0.0990724	0.0818775	0.000394372	0.0024687	0.000882897	0.899846
"206.230"	15	R73V	0.683701	0.42623	0.419725	0.817545	0.593583	1.15667	0.084602	9.31625e-07	6.22668e-09	0.0682312	2.9049e-07	0.291503
"206.231"	8	S114A	2.52882	2.19717	2.16491	1.5408	1.15483	1.22484	0.000161041	5.89669e-05	8.34183e-05	9.9822e-05	0.0442599	0.090805
"206.234"	4	S114E	0.632125	0.643554	0.740884	1.01465	0.625723	0.740387	0.719811	0.258963	0.284494	0.942807	0.0115573	0.128938
"206.236"	5	S114H	-0.0477566	0.841449	0.926796	0.915918	1.79651	0.730275	0.27863	0.900039	0.675431	0.550737	0.000982954	0.0242489
"206.237"	9	S114K	1.88565	1.1419	0.760578	0.641722	0.913328	0.967695	0.034589	0.91331	0.0154254	0.000640918	0.917661	0.397751
"206.238"	4	S114M	0.214203	0.585297	0.749601	1.01825	1.22128	0.707163	0.0244256	0.0453422	0.13042	0.818194	0.0914125	0.00967823
"206.239"	6	S114N	0.995194	1.15843	1.38485	1.26179	1.00147	0.770559	0.569169	0.304157	0.225761	0.0222861	0.646493	0.0655493
"206.241"	6	S114Q	0.0706862	0.194876	0.214551	0.569765	0.62625	0.816448	0.00277175	0.000919023	0.000128257	0.00242492	0.000995108	0.202872
"206.242"	4	S114R	0.418872	0.148941	0.086946	0.171675	0.0555607	0.417864	0.268978	0.00440318	0.000609101	0.000589687	0.00296682	0.0102695
"206.243"	7	S114T	0.678843	0.726126	0.846483	1.09388	0.698954	0.516751	0.733834	0.477101	0.57642	0.155684	0.00117183	0.000104699
"206.244"	6	S114V	1.12438	0.591795	0.525091	0.802243	0.648118	0.598174	0.430188	0.040681	0.00061165	0.0238709	0.131034	0.000124576
"206.245"	7	S114W	1.0063	1.642	1.47277	1.20043	0.985234	0.635977	0.757231	0.0514813	0.0708973	0.266733	0.868031	0.00236264
"206.246"	11	A52G	2.20795	1.95462	1.93975	1.12666	1.2825	0.906056	0.000195192	0.000174559	0.000147418	0.0503033	7.50559e-05	0.435721
"206.247"	13	A52Q	0.552323	0.50598	0.398898	0.200141	0.669683	0.9223	0.0168116	0.000780275	3.73335e-09	7.89182e-10	0.000287191	0.20626
"206.249"	7	E292D	0.153801	0.488011	0.580894	0.904762	0.619616	0.66717	0.0169941	0.0132357	0.034034	0.149354	0.000312689	0.0217848
"206.250"	4	E292I	0.24545	0.178501	0.0705591	0.277721	0.0671674	0.694937	0.0221122	0.00175494	0.000583345	0.000615703	0.00299979	0.00829483
"206.252"	5	H77A	2.39467	1.67744	1.97296	1.98124	0.664133	0.719725	0.00604845	0.0113882	0.00187789	0.000403066	0.0302903	0.0190396
"206.253"	10	H77K	0.410731	0.404229	0.305389	0.498799	0.537736	1.02144	0.0117386	0.000123391	2.25364e-07	1.29916e-06	5.58368e-05	0.835772
"206.254"	7	H77M	0.537503	0.955662	1.22116	1.07407	0.591835	0.614454	0.164886	0.470287	0.565916	0.298357	0.000517314	0.000469723
"206.255"	7	H77W	2.35464	1.76942	2.1647	1.56815	0.676857	0.440573	0.00161598	0.000695187	5.91112e-05	0.000428722	0.00613411	8.19075e-06
"206.256"	42	H77Y	1.78607	2.06968	2.11537	1.46118	0.970656	0.480781	1.55034e-07	1.44923e-12	2.98815e-15	5.90914e-07	0.249725	3.74723e-21
"206.260"	6	P293C	-0.207579	0.00773183	0.045935	0.332771	0.0508753	0.762522	0.000144033	2.61632e-05	2.61632e-05	3.26143e-05	2.73094e-05	0.00677027
"206.261"	6	P293D	-0.60001	0.0511059	0.069971	0.38188	0.0538135	0.565972	9.28522e-05	3.22756e-05	2.61632e-05	4.3146e-05	2.78923e-05	7.31397e-05
"206.262"	7	P293Q	0.08778	-0.0188354	-0.00845715	0.100973	0.0353709	1.09359	0.000948549	6.00037e-06	5.40409e-06	5.75467e-06	0.0843183	0.567411
"206.263"	14	R73K	0.376804	0.692625	0.773262	0.850203	0.816339	1.27669	0.0216476	0.0107876	0.0074332	0.0606765	0.0011943	0.00274454
"206.264"	5	R73P	2.84308	1.2449	0.716117	0.667575	0.16877	0.128391	0.00113216	0.131723	0.0249165	0.026835	0.000740483	0.00011711
"206.265"	5	R73S	0.705563	0.390926	0.56238	0.624142	0.369531	0.74431	0.403833	0.0177437	0.0109704	0.0181241	0.000211405	0.0981499
"206.268"	6	A109Y	0.659071	0.577864	0.587743	0.676079	0.955113	0.70758	0.494072	0.0631404	0.00717002	0.00113577	0.553343	0.0416281
"206.269"	5	S114Y	1.81063	2.6768	2.28848	2.01336	0.953285	0.517385	0.0836695	0.000914367	0.000444917	0.000431954	0.621555	0.000224387
"206.270"	5	A109G	1.25155	0.975849	1.31574	1.12807	1.42352	0.764346	0.0955195	0.307446	0.0447312	0.386381	0.00189442	0.12133
"206.271"	14	A109N	0.942071	0.971559	0.877805	0.970305	1.08946	0.96175	0.835838	0.73566	0.333919	0.142631	0.578741	0.12609
"206.272"	7	E292F	0.600898	1.17848	1.11507	1.00656	0.744325	0.922714	0.735497	0.71562	0.398976	0.877169	0.00447702	0.691045
"206.273"	8	E292L	0.0945794	0.220235	0.249091	0.455002	0.528712	1.06436	0.000544896	1.30375e-05	1.82219e-06	4.46357e-06	9.69301e-06	0.770281
"206.274"	14	H77L	0.476165	0.789132	0.86058	0.986667	0.811679	0.88325	0.025971	0.0743805	0.0944245	0.321644	0.00368624	0.0537779
"206.278"	12	R73C	0.276934	0.35427	0.386648	0.665505	0.488998	0.972733	0.00324964	7.35821e-06	4.52004e-07	0.000242319	8.92197e-08	0.572002
"206.279"	13	R73Q	0.149013	0.331063	0.345223	0.56953	0.530442	0.797565	0.000255849	4.78568e-07	5.72289e-09	4.41946e-08	6.93258e-08	0.0143317
"206.281"	8	S114L	0.0863588	0.415202	0.37519	0.436828	1.04036	1.03214	0.00141563	0.00154189	2.52052e-05	3.18206e-06	0.285786	0.536532
"206.282"	12	A52H	0.305702	0.507628	0.293787	0.162887	0.357731	0.777201	0.00602174	0.000117341	8.78544e-09	3.41047e-09	4.51638e-07	0.00109264
"206.283"	11	A52T	0.938968	1.1707	0.933821	0.507044	0.759323	1.07297	0.981793	0.690264	0.0346985	4.69763e-07	0.00429453	0.89664
"206.288"	4	Y66Q	2.03127	0.606637	0.964373	0.778306	0.427902	0.290954	0.0228028	0.122429	0.693691	0.145979	0.00105805	0.000589687
"206.292"	8	Y112C	3.20351	2.10096	2.33742	1.59765	0.690116	0.936062	5.79431e-05	0.000218128	6.32361e-05	0.000366777	0.000353077	0.845381
"206.294"	31	Y112G	5.16123	2.01162	2.15054	1.50329	0.637859	0.341331	2.97597e-19	1.4668e-09	2.95154e-12	2.74561e-09	2.93504e-13	3.29775e-19
"206.295"	7	Y112I	3.93653	3.8399	3.62623	1.58562	0.883099	0.920781	2.78019e-05	2.30888e-05	1.27011e-05	0.000238696	0.103448	0.256415
"206.296"	29	Y112N	5.97202	4.28957	4.12796	1.17127	0.946527	0.432007	6.21403e-19	6.71449e-18	2.01546e-17	0.00112697	0.16728	4.42152e-16
"206.297"	7	Y112Q	6.13148	6.19811	5.43954	1.98845	0.763985	0.997617	8.27555e-06	6.94183e-06	6.1912e-06	9.95333e-06	0.00521094	0.877169
"206.298"	28	Y112S	2.97513	3.15873	4.21317	2.04218	0.684747	0.676642	4.65477e-12	2.99277e-15	1.81952e-18	5.61594e-16	7.58026e-11	7.65929e-10
"206.299"	28	Y112T	3.79049	5.46723	5.9637	1.58653	0.968474	0.703861	1.81965e-15	1.02102e-17	1.76767e-18	5.96431e-11	0.796813	0.000163898
"206.300"	7	Y112V	2.98436	1.88574	1.71102	1.24811	0.813832	0.862224	8.48684e-05	0.000450652	0.00194958	0.464874	0.0144504	0.0665297
"206.301"	4	Y112W	1.37242	1.80942	1.84224	1.25226	1.24064	0.554536	0.158552	0.0125481	0.00643508	0.354033	0.157144	0.00112323
"206.330"	5	R73L	0.359352	0.294734	0.409138	0.80286	0.443839	0.815611	0.026835	0.00111147	0.000317149	0.0404578	0.000396828	0.0544258
"206.332"	11	R73H	0.757198	0.545953	0.62508	0.882006	0.48248	0.977907	0.82631	0.0360769	0.00715769	0.128446	2.21502e-07	0.782846
"206.338"	14	Y75G	0.547172	0.830502	0.747131	0.963001	0.578907	0.490891	0.0374579	0.143904	0.0366132	0.364266	2.66762e-06	5.58013e-10
"206.340"	4	Y75P	3.59704	1.12592	0.529499	0.670877	0.226177	0.0948846	0.00424381	0.940477	0.014898	0.12529	0.000779913	0.000564697
"206.341"	14	Y75S	0.564746	0.703783	0.820784	0.977409	0.624224	0.827922	0.0384643	0.0270273	0.0528209	0.922716	4.29106e-06	0.00497382
"206.343"	15	Y75Q	0.145091	0.481746	0.750826	1.03242	0.631863	0.689033	1.31065e-06	3.10837e-05	0.0134827	0.824505	4.83563e-08	0.00142292
"206.344"	13	Y75R	0.298101	1.01044	1.08164	0.797567	0.915457	0.508182	0.00423727	0.546548	0.582498	0.00120719	0.154603	1.13277e-06
"206.346"	8	Y75C	0.0983993	0.45733	0.560654	0.894523	0.826064	0.772277	0.00172639	0.0011741	0.000540737	0.0846745	0.0291528	0.0500611
"206.347"	5	L363C	0.718807	0.443443	0.618126	1.18416	0.503027	1.0453	0.142792	0.016408	0.10639	0.791542	0.000425399	0.852601
"206.356"	13	E63D	5.67452	4.76712	3.82087	0.61102	1.15676	0.143999	3.05948e-05	9.24366e-09	3.16119e-09	9.08087e-07	0.0345014	6.77435e-10
"206.371"	5	A59R	0.076645	0.503105	0.702103	0.651536	0.757957	1.87754	0.00796497	0.0270156	0.0310573	0.00725398	0.187455	0.000427712
"206.372"	6	A59S	0.43465	0.725247	0.917523	1.01801	0.723589	0.956549	0.161538	0.385592	0.788294	0.832699	0.00625938	0.748182
"206.373"	7	A59D	1.98787	2.15901	1.94952	1.78039	0.885581	0.68652	0.0442751	0.009176	0.00665529	0.000401029	0.0525588	0.0509546
"206.383"	8	A59K	1.97748	1.53852	1.62603	1.12569	1.34849	1.99746	0.0130814	0.00746111	0.00335177	0.453171	0.000509788	0.00337412
"206.385"	6	A59G	3.7577	3.47712	3.50691	1.12782	1.47832	3.06509	0.000256644	4.92995e-05	3.03123e-05	0.0808079	0.00134741	7.68876e-05
"206.386"	5	A59E	1.41063	0.542916	0.587522	0.569041	0.931397	1.65046	0.492945	0.0822758	0.006294	0.000596081	0.232192	0.244211
"206.389"	4	W43G	-0.0706081	-0.0033938	-0.00542142	0.140373	-0.0102931	1.16182	0.0118413	0.000629108	0.000570851	0.000589687	0.00283822	0.337556
"206.390"	5	W43F	0.135418	0.107174	0.345365	0.595095	0.348003	1.06226	0.0043744	0.000656276	0.000431954	0.00297608	0.000488393	0.733707
"206.391"	4	W43E	0.636861	-0.00827279	0.011721	0.212181	0.0232423	1.57942	0.138031	0.000629108	0.000570851	0.000602564	0.0146396	0.00610076
"206.394"	7	W43L	0.891858	0.466451	0.489024	0.648762	0.750208	1.34189	0.213019	0.0020844	0.000314037	0.000401029	0.00739545	0.0126733
"206.395"	6	W43M	-0.203451	-0.0185538	0.0659352	0.477568	0.0439913	1.34269	0.000163177	3.22756e-05	2.61632e-05	6.29055e-05	2.78923e-05	0.00639066
"206.396"	5	W43Y	0.149868	0.172861	0.246343	0.523037	0.4679	0.936327	0.00714118	0.0002338	0.000154292	0.000364916	0.000366374	0.392147
"206.397"	4	W43A	-0.0756197	-0.101905	0.0093854	0.173216	0.0230338	0.990114	0.0556689	0.000685488	0.000564697	0.000596093	0.00280688	0.935818
"206.398"	4	W43C	1.3587	0.391048	0.123376	0.256762	0.0817369	2.19181	0.841022	0.00436283	0.000602564	0.000609101	0.00324011	0.0184836
"206.400"	5	W43D	-0.0132104	-0.098088	-8.8154e-05	0.134405	0.0195729	1.12326	0.00452053	0.000118368	0.000118368	0.00012353	0.0146396	0.0970909
"206.401"	6	W43V	0.212332	0.0310128	0.0765569	0.350462	0.0441309	0.871209	0.00394932	4.18333e-05	4.09793e-05	4.58896e-05	0.000136036	0.394808
"206.403"	5	W43T	0.0903026	-0.0717445	-0.0024985	0.186898	0.0482111	0.963139	0.00796497	0.00013028	0.000118368	0.000124853	0.0149806	0.542033
"206.405"	5	W43K	0.719892	0.176631	0.0512427	0.255509	0.0458563	1.36093	0.755487	0.00097615	0.000126189	0.000164326	0.00293418	0.529965
"206.406"	15	A52C	0.549596	0.545697	0.618611	0.63867	0.723616	0.832797	0.00832559	0.000865954	6.12631e-06	4.35032e-06	0.000495237	0.0412771
"206.407"	13	A52D	0.992001	0.485678	0.226	0.145615	0.884983	0.946667	0.556243	1.84013e-05	1.64567e-09	7.73304e-10	0.0155947	0.484134
"206.409"	12	A52F	1.07005	1.04981	1.33671	1.18729	0.713863	0.635382	0.448312	0.46867	0.0678043	0.107104	0.000192922	0.000111067
"206.410"	10	A52I	0.545411	0.550307	0.535317	0.624455	0.61281	0.82847	0.0758232	0.000832498	7.00778e-06	0.000227498	1.05744e-05	0.0237018
"206.411"	7	A52K	1.47226	0.733131	0.458471	0.169701	1.48745	1.40435	0.0572918	0.350315	0.000729561	5.75467e-06	3.77629e-05	0.0216583
"206.412"	5	A52L	0.641758	0.603521	0.383933	0.655633	0.466703	0.83177	0.239997	0.0149441	0.00154303	0.00103216	0.000290549	0.0544258
"206.413"	7	A52M	0.651386	0.630886	0.581556	0.60077	0.584159	1.02544	0.0473927	0.00661107	0.0004936	7.05631e-05	7.80968e-05	0.435732
"206.414"	13	A52N	1.11352	1.11321	0.780547	0.314989	1.28145	1.09233	0.598076	0.920382	0.00578044	1.29438e-09	0.000268035	0.434281
"206.415"	13	A52P	1.16755	0.802194	0.620587	0.126473	1.18707	1.05348	0.0964895	0.407308	0.00186184	7.81204e-10	0.277034	0.464223
"206.416"	11	A52R	1.19042	1.10249	0.881293	0.334472	0.994265	0.980607	0.615617	0.717627	0.0511339	2.18703e-08	0.68668	0.78015
"206.417"	14	A52S	0.912014	0.957722	0.941278	0.7173	1.00731	1.18025	0.84069	0.374196	0.883382	0.00031969	0.955908	0.103304
"206.418"	15	A52V	0.6814	1.04443	0.711725	0.728264	0.657455	1.09628	0.696856	0.187324	0.00372233	0.000144822	1.89609e-06	0.811698
"206.419"	11	A52W	0.404005	0.510091	0.550688	0.656135	0.649065	0.422417	0.0668419	0.000174559	2.94124e-06	2.13721e-05	0.00012487	3.8367e-08
"206.420"	7	A52Y	1.86639	1.07325	0.748119	0.641946	1.12366	0.93091	0.00614179	0.54372	0.188929	0.00130521	0.229837	0.866735
"206.421"	8	T46A	1.70101	1.49195	1.43962	1.03553	1.47407	0.997773	0.145989	0.0550896	0.101094	0.918637	0.000238464	0.75612
"206.422"	14	T46E	0.362364	0.0520704	0.104253	0.332787	0.146577	1.35473	0.000639964	3.86742e-10	1.8398e-10	3.60695e-10	6.47301e-09	0.00337494
"206.423"	11	T46F	0.628254	1.07565	1.04123	1.17501	0.93859	0.970721	0.655673	0.803144	0.355804	0.289799	0.613189	0.760019
"206.424"	9	T46G	1.42913	0.565194	0.522507	0.516779	0.388194	0.155352	0.149723	0.0473798	7.08079e-05	1.91244e-05	4.00419e-06	2.60931e-07
"206.425"	10	T46K	-0.0790175	-0.010821	0.316109	0.415721	0.444583	1.25821	0.000290427	1.69019e-07	1.56047e-07	1.77649e-07	4.16076e-07	0.0068854
"206.426"	12	T46L	1.50293	2.16232	2.28714	1.40415	1.63932	0.893854	0.00690789	9.1632e-06	2.22757e-06	0.00040126	2.38272e-08	0.170313
"206.427"	6	T46M	2.09118	1.48008	1.63258	1.53427	1.44108	1.21637	0.0106864	0.012161	0.016936	0.00148214	0.000440351	0.0881124
"206.428"	14	T46P	0.914355	1.26554	1.53121	1.11192	1.00223	1.13086	0.899332	0.0344396	0.000577375	0.264738	0.902694	0.0317549
"206.429"	15	T46Q	0.488756	0.428887	0.61464	0.768615	0.595026	1.18672	0.00415275	2.89134e-05	0.00010225	0.00267624	1.10229e-06	0.0185782
"206.430"	26	T46W	2.62231	3.23185	3.76074	1.90283	1.20007	1.02101	1.80641e-05	1.89412e-14	2.36719e-17	2.61548e-15	5.78993e-05	0.961769
"206.431"	11	T46Y	0.989371	1.36351	1.52107	1.33574	0.976448	1.14439	0.411321	0.0185667	0.00112122	0.00675418	0.725947	0.377229
"206.432"	7	H48A	0.422723	0.639168	0.876317	0.817664	0.939737	0.916355	0.162216	0.237494	0.57642	0.102277	0.578156	0.050693
"206.433"	6	H48C	0.283778	0.946502	1.10444	0.903805	0.9575	0.777492	0.0197635	0.308672	0.949565	0.348831	0.648214	0.00814791
"206.434"	8	H48D	0.356982	0.539108	0.64291	0.705478	0.631951	0.818407	0.0205335	0.00808013	0.00377541	0.000629796	0.000394268	0.0900197
"206.435"	8	H48E	0.372493	0.668363	0.622754	0.417816	0.577114	0.887197	0.0239038	0.0802999	0.00577765	3.21411e-06	1.63236e-05	0.130628
"206.437"	7	H48G	-0.137009	0.119216	0.509414	0.683051	0.735719	0.972258	0.000293352	4.41189e-05	0.000535927	0.000869563	0.00132641	0.273446
"206.438"	7	H48I	1.3021	0.910816	0.826561	0.873729	1.42062	0.960195	0.16691	0.259201	0.09507	0.0461724	0.000152955	0.767329
"206.439"	6	H48K	1.6056	0.900509	0.685047	0.473489	1.52526	1.15257	0.0310396	0.56432	0.0312263	0.000364085	0.000417118	0.363764
"206.440"	5	H48L	1.58105	0.780927	0.913256	0.768763	1.0045	0.969702	0.375007	0.366613	0.33161	0.0374846	0.540665	0.893827
"206.441"	5	H48N	1.25164	1.3446	1.21083	0.953295	1.27705	1.23049	0.0846092	0.124507	0.232747	0.877296	0.0311016	0.0428169
"206.442"	6	H48P	1.61652	0.425622	0.151662	0.413262	0.0988517	1.79444	0.04962	0.00164883	2.84628e-05	4.73226e-05	0.000168055	0.00057508
"206.443"	8	H48Q	1.39368	1.12823	0.860037	0.696531	1.08241	1.55377	0.182153	0.493911	0.310446	0.000127531	0.36062	4.14127e-05
"206.444"	7	H48R	1.96906	1.23636	0.914005	0.758581	1.3251	1.36409	0.0124389	0.189674	0.747175	0.000994385	0.00077081	0.00261688
"206.445"	5	H48S	1.84599	1.10191	0.877549	0.692918	1.13106	1.92624	0.111003	0.677345	0.158387	0.00221949	0.0767639	0.000715239
"206.446"	6	H48T	1.62927	1.01975	0.965094	0.875335	1.18915	1.12173	0.0598264	0.730164	0.668325	0.0557352	0.0219748	0.121645
"206.447"	5	H48V	2.21011	1.41076	1.35061	1.00969	1.46451	1.51078	0.0215817	0.140664	0.392147	0.683098	0.00229959	0.0247481
"206.448"	6	H48W	1.80486	1.3662	1.35536	1.06942	1.59018	0.982331	0.0154562	0.034754	0.133571	0.951466	0.000170643	0.840157
"206.449"	5	H48Y	1.50285	1.13781	1.06562	0.739632	0.975562	1.34986	0.270583	0.658302	0.993736	0.054755	0.94348	0.0346993
"206.450"	6	G47A	1.75098	1.5975	1.6592	1.28898	1.50525	1.00126	0.0198898	0.0115194	0.00494531	0.119363	0.000204474	0.654483
"206.451"	7	G47C	1.84776	2.03761	1.34281	0.787776	1.32375	1.00685	0.00384927	0.00458175	0.0426692	0.413954	0.0173406	0.48397
"206.453"	5	G47E	1.35363	0.375324	0.179237	0.498982	0.11104	1.46082	0.313689	0.00392859	0.000127539	0.000210932	0.00327583	0.0266555
"206.454"	7	G47F	3.08086	2.80582	2.25955	1.44693	1.45042	1.50106	5.85601e-05	3.97262e-05	5.80139e-05	0.0266354	0.000875906	0.00032765
"206.455"	6	G47I	2.86486	1.96451	1.26744	0.880272	2.24452	1.34372	0.000360786	0.00254252	0.194535	0.339096	0.00524879	0.0210582
"206.457"	21	G47L	0.502245	1.38796	1.66969	1.32727	1.59988	0.877261	0.80395	0.0063457	8.30208e-08	2.42884e-05	2.52678e-10	0.0214669
"206.460"	8	G47P	0.0878205	0.100304	0.320054	0.456832	0.216572	0.990918	0.000524397	5.59458e-05	0.000378485	3.413e-06	2.26414e-06	0.712603
"206.461"	8	G47Q	0.934758	1.21769	1.42415	1.15295	1.06851	0.975093	0.579516	0.813209	0.129581	0.300705	0.214478	0.7766
"206.462"	7	G47R	2.87448	3.30847	2.72543	1.71101	1.41925	0.831057	0.00243287	4.41189e-05	1.40478e-05	3.71505e-05	0.000187516	0.0483884
"206.463"	8	G47S	0.907853	1.41658	1.63907	1.32712	1.09883	0.908945	0.679048	0.0454231	0.00301204	0.013465	0.254335	0.0588547
"206.464"	6	G47T	0.510587	0.864442	1.11626	1.0261	0.878757	0.84511	0.103807	0.397466	0.556283	0.72837	0.131646	0.0368571
"206.465"	8	G47V	2.0531	1.95915	1.92418	1.38755	1.15037	0.698484	0.000553303	0.000117246	7.26672e-05	0.00202734	0.0185054	0.00224878
"206.466"	5	G47W	2.60257	2.71162	2.53803	1.58138	1.08205	0.670501	0.00300153	0.000551668	0.00029255	0.0015995	0.374801	0.00158521
"206.467"	8	G47Y	3.89254	3.32629	2.75063	1.54753	1.28831	0.676994	8.09496e-06	4.04267e-06	3.48188e-06	0.00090883	0.00247622	0.00125303
"206.468"	7	I60A	8.80775	8.38988	6.9204	1.46357	0.969207	1.01723	7.38718e-06	6.12696e-06	6.1912e-06	0.000829094	0.859322	0.884137
"206.469"	7	I60C	6.39635	5.84579	5.94432	1.70959	0.99797	0.998094	8.62322e-06	6.4547e-06	6.1912e-06	4.04927e-05	0.399858	0.832133
"206.470"	7	I60D	12.2886	7.29349	6.85279	1.4063	0.954182	0.686733	6.00037e-06	5.93802e-06	6.1912e-06	0.000362608	0.97349	0.00384928
"206.471"	20	I60E	2.63996	4.90888	6.77341	1.78535	1.00018	0.710332	5.6112e-11	8.10088e-14	4.05775e-14	1.13979e-11	0.599949	4.3736e-05
"206.472"	7	I60F	0.48411	0.997271	1.12348	0.477123	1.94398	1.98651	0.303516	0.548125	0.226287	1.89536e-05	7.63288e-06	1.76808e-05
"206.473"	6	I60G	5.20774	3.88975	3.46508	0.583543	1.31383	0.952029	5.57103e-05	5.45896e-05	3.85155e-05	0.000314535	0.00599153	0.890836
"206.474"	7	I60H	9.72451	8.31525	6.33331	1.55504	1.18022	1.40035	7.61997e-06	6.1912e-06	6.1912e-06	0.00121769	0.0282853	0.0030236
"206.475"	8	I60K	5.03924	5.3195	5.71214	2.12788	0.71754	0.826368	3.88519e-06	2.54982e-06	1.394e-06	8.9977e-06	0.00065626	0.246561
"206.476"	6	I60L	1.11862	1.00765	1.05513	0.959132	0.818705	0.943425	0.441433	0.769984	0.50316	0.790132	0.0271487	0.289786
"206.477"	23	I60N	1.29683	2.0414	3.08272	1.49638	0.913128	0.986531	0.0093515	7.13157e-10	7.39395e-15	1.40055e-07	0.136661	0.707621
"206.478"	8	I60P	6.68357	5.6571	5.65568	1.14937	1.05766	1.28858	1.93762e-06	1.51421e-06	1.37964e-06	0.138694	0.397634	0.0280374
"206.479"	7	I60Q	4.48423	5.85122	6.15503	1.50835	0.85833	0.849098	1.553e-05	6.59043e-06	6.1912e-06	0.000790379	0.112177	0.14023
"206.480"	8	I60R	4.97779	4.74358	4.5524	1.5446	0.766944	1.14927	3.96318e-06	2.18991e-06	1.48326e-06	0.000132987	0.00375727	0.0695261
"206.481"	7	I60S	6.17454	6.06316	5.65103	1.21176	0.832299	0.868248	7.77904e-06	6.4547e-06	6.1912e-06	0.0197199	0.0286059	0.141421
"206.482"	17	I60T	1.53552	3.3425	4.39832	1.82982	0.865212	0.920107	0.000231938	2.21657e-10	3.48184e-12	7.44846e-11	0.00462049	0.173336
"206.485"	7	I60Y	2.41115	2.47562	2.72389	1.44483	1.23812	1.20848	0.000435919	0.000387819	0.000154023	0.00894214	0.00634405	0.0811049
"206.487"	7	N61D	4.30186	6.97523	7.24698	2.35525	1.10457	0.817012	0.000926373	6.1912e-06	6.1912e-06	6.7289e-06	0.500629	0.00959842
"206.493"	4	N61M	9.3122	1.82206	1.19393	0.225256	0.998646	0.186783	0.000622372	0.0211103	0.390095	0.000596093	0.95431	0.00157197
"206.495"	7	N61Q	6.82758	4.74655	3.25557	0.593745	2.0596	0.559093	6.59043e-06	1.02628e-05	1.06898e-05	0.000119907	9.77644e-06	0.0148749
"206.499"	4	N61Y	12.7422	2.11436	1.35633	0.127844	1.17439	0.344064	0.000596093	0.00604658	0.465023	0.000589687	0.729915	0.0006091
"206.500"	6	T62A	2.2787	2.87758	2.75915	1.67727	0.567787	0.790915	0.11545	0.0019392	8.32644e-05	0.000344705	0.000363947	0.336689
"206.501"	21	T62C	0.807913	1.56389	2.46037	1.82205	0.8204	0.637104	0.870871	0.00128963	1.63143e-09	3.4297e-11	7.54055e-05	5.61184e-09
"206.502"	7	T62E	0.0936522	0.299814	0.555902	1.06202	0.395205	1.20908	0.0375324	0.00525621	0.0459316	0.859792	4.19648e-05	0.425402
"206.504"	7	T62G	6.396	6.26901	8.39897	2.40933	0.585525	0.418578	1.06898e-05	6.32164e-06	6.12696e-06	6.00037e-06	7.31886e-05	7.16121e-06
"206.506"	7	T62I	1.04596	1.06861	1.45829	1.51246	0.902362	0.599396	0.709037	0.697568	0.0469014	0.00108378	0.352116	0.000473626
"206.507"	6	T62K	0.283742	0.777917	0.834473	0.487634	0.316233	0.493767	0.0270038	0.263455	0.380386	0.000199236	6.98277e-05	0.000120994
"206.508"	4	T62L	1.64033	1.9947	1.80963	1.48889	0.875726	0.60557	0.173774	0.0126521	0.0041661	0.0222831	0.227768	0.00305711
"206.509"	6	T62M	4.52258	4.72236	4.12823	2.10017	0.917362	0.960313	0.000132041	4.63626e-05	2.99963e-05	9.19393e-05	0.620908	0.264475
"206.511"	5	T62P	1.68004	1.3897	1.49557	1.09783	0.658117	0.303817	0.0214331	0.423261	0.377831	0.739626	0.00403727	0.000180535
"206.512"	7	T62Q	0.836851	1.12764	1.6549	1.7197	0.785778	1.31987	0.524841	0.438337	0.0220396	0.00265518	0.00270216	0.0177218
"206.513"	5	T62R	1.00862	1.35139	1.09678	0.37166	0.434405	0.490903	0.91248	0.211933	0.399426	0.000267016	0.000570995	0.00994716
"206.514"	6	T62V	1.30807	1.28902	1.09511	1.70468	0.653756	0.818776	0.370103	0.323651	0.447119	0.0087413	0.0137687	0.031792
"206.515"	6	T62W	1.46652	0.732735	0.669453	0.157388	0.702113	1.71867	0.431584	0.409557	0.0458641	2.67209e-05	0.103654	0.00360476
"206.516"	7	T62Y	2.32088	2.27475	2.67904	0.751107	1.38448	1.56196	0.000446926	8.40924e-05	2.05151e-05	0.00935496	0.000254463	0.000137181
"206.517"	10	R73M	0.646772	0.499144	0.738272	0.978276	0.624764	1.07407	0.447184	0.0676925	0.13196	0.421199	1.97004e-05	0.198048
"206.518"	7	R73E	0.67791	0.298993	0.335063	0.452326	0.308247	1.22137	0.150604	0.000465849	1.14781e-05	1.53753e-05	1.98139e-05	0.226287
"206.519"	13	R73A	0.57995	0.590478	0.729609	0.729784	0.540442	1.06282	0.0719953	0.00045974	0.00237457	0.000172454	5.14131e-08	0.679821
"206.520"	13	R73T	0.454287	0.394624	0.354234	0.681423	0.630369	1.09105	0.00221455	2.58892e-06	1.16096e-08	4.90516e-06	5.40034e-06	0.633224
"206.521"	6	Y75D	0.582885	0.478523	0.698111	0.827221	0.362779	1.36061	0.243614	0.00126631	0.0518798	0.0430837	6.31229e-05	0.0112101
"206.522"	13	Y75H	0.284625	0.574307	0.675194	0.774316	0.652088	0.989802	0.00136615	0.000846487	0.00659851	0.0392147	1.07728e-06	0.609317
"206.523"	10	Y75I	2.79687	3.80464	4.06931	1.79173	1.18607	0.880664	1.44558e-05	2.93857e-07	1.12003e-07	2.09476e-06	0.00760925	0.44939
"206.524"	14	H77E	1.45019	1.54029	2.01437	1.44893	0.856215	0.648123	0.010363	0.000288753	1.41902e-07	4.83011e-06	0.00744071	9.73295e-06
"206.525"	14	H77F	2.4292	2.7906	2.78247	1.47544	1.12951	0.882611	4.48776e-07	1.99984e-08	9.11148e-10	0.000625533	0.0334471	0.0102707
"206.526"	13	H77S	1.21599	1.11596	1.34452	1.1504	0.901173	0.896361	0.319103	0.0432153	0.00339773	0.405486	0.627484	0.306735
"206.527"	7	H77I	1.6837	1.96458	1.49649	1.17127	0.906483	0.974839	0.0630092	0.0318598	0.0199536	0.155684	0.220519	0.64922
"206.528"	20	H77C	1.5721	1.86964	2.13499	1.40708	1.0436	0.983661	0.00965996	3.17605e-05	7.81633e-08	1.42052e-06	0.0714012	0.506132
"206.529"	18	H77G	1.72131	1.97964	2.25553	1.91109	0.983373	0.705578	0.000351472	1.50214e-07	1.45646e-09	2.24424e-08	0.519505	5.71383e-05
"206.530"	18	H77T	0.938969	1.08755	1.16915	1.18426	0.788699	0.688548	0.942895	0.517365	0.140783	0.186358	0.00319722	0.00171213
"206.600"	19	Y66A	2.66454	2.35552	2.36185	0.879498	0.610833	0.514817	2.93561e-08	2.4539e-06	5.39506e-09	0.0803097	6.58422e-06	2.57988e-08
"206.603"	5	Y66E	2.33706	0.859793	0.203592	0.267192	0.0529245	0.633404	0.135793	0.282128	0.000128903	0.000144837	0.00293418	0.0331577
"206.604"	5	Y66F	1.18956	1.03418	0.800993	0.661558	0.650685	1.27845	0.306207	0.749527	0.552486	0.10414	0.0212893	0.208126
"206.605"	7	Y66G	3.13171	0.870724	1.11158	0.634756	0.557961	0.255526	0.000316716	0.732172	0.398976	0.00194958	0.000233343	5.87629e-06
"206.606"	7	Y66H	2.8123	1.16659	1.10436	0.888403	0.722657	0.627988	0.00589867	0.29529	0.686167	0.532062	0.0142737	0.000125424
"206.607"	6	Y66I	1.35072	0.922076	0.870073	0.645121	0.596302	0.718067	0.33549	0.866366	0.489561	0.00838079	0.00161603	0.024623
"206.608"	4	Y66K	2.87803	0.930068	0.418792	0.518647	0.236166	0.71025	0.00643508	0.340515	0.00168625	0.00155624	0.000788249	0.00808231
"206.609"	8	Y66L	1.17478	1.1826	1.04876	1.09345	0.837965	0.478675	0.202554	0.387786	0.834088	0.845381	0.0293062	3.84675e-06
"206.610"	8	Y66M	1.34073	1.4126	1.56397	1.18559	0.708027	0.429282	0.0708042	0.0904117	0.0164399	0.521675	0.00185071	6.93494e-06
"206.611"	7	Y66N	4.49834	0.7544	0.668653	0.461132	0.902147	0.285918	1.553e-05	0.410178	0.105564	1.553e-05	0.821219	5.87629e-06
"206.613"	6	Y66R	3.9767	1.25008	0.906574	0.816719	0.479532	0.409929	0.00309078	0.464422	0.6893	0.0204019	0.00649078	3.16081e-05
"206.615"	4	Y66T	1.99264	1.07947	0.773512	0.623305	0.733248	0.693224	0.0611205	0.719811	0.537631	0.0757345	0.0443049	0.00557817
"206.617"	5	Y66W	3.60507	3.522	3.03998	1.15297	1.76354	1.26601	0.000431954	0.0002338	0.000208765	0.191607	0.00127371	0.0899313
"206.618"	5	V140A	3.77483	2.15577	1.85641	0.573572	1.37994	0.979349	0.00117461	0.00494545	0.00352443	0.000856224	0.41115	0.741603
"206.619"	8	V140C	3.86849	2.56431	2.02333	1.01185	1.39413	1.26564	1.12058e-05	1.66369e-05	2.17647e-05	0.90391	0.00159575	0.0232689
"206.620"	14	V140D	4.74032	3.27131	2.52938	0.7525	1.0228	0.232432	3.04097e-08	4.44191e-08	2.83747e-07	0.00115587	0.70567	1.76672e-10
"206.622"	5	V140F	3.7621	2.88547	2.03789	0.982003	0.929442	0.976603	0.00148841	0.000771745	0.00189459	0.881424	0.377634	0.632013
"206.623"	15	V140G	4.50519	3.37704	2.58723	0.856246	0.988911	0.283096	8.58184e-09	7.24773e-09	5.22554e-08	0.0232087	0.646572	4.54295e-11
"206.624"	4	V140H	3.31632	1.35577	1.16091	0.810443	0.81585	0.209488	0.00165285	0.15683	0.409766	0.0971441	0.39173	0.00057085
"206.625"	5	V140I	1.26162	0.77967	0.679448	0.888636	0.900548	1.05434	0.180291	0.242097	0.00681217	0.0832029	0.780757	0.793559
"206.626"	9	V140K	4.01705	2.80702	2.39382	0.724445	0.976399	0.375216	3.10607e-06	9.57704e-06	0.000299356	0.0639339	0.88369	4.6861e-05
"206.627"	5	V140L	3.14348	1.2819	1.31631	0.660221	1.16836	1.15055	0.0146231	0.11699	0.749527	0.0149441	0.92469	0.533399
"206.628"	6	V140M	3.13852	2.30851	2.34259	1.14982	1.1782	0.986846	0.00145792	0.0012769	0.000281595	0.122221	0.051091	0.737354
"206.629"	8	V140N	5.0777	4.46782	4.02994	1.41205	1.20366	0.511056	5.22558e-06	2.2123e-06	3.48188e-06	0.0409484	0.0386844	1.91254e-05
"206.630"	6	V140P	2.7926	3.18517	2.67147	1.7732	0.989065	0.666405	0.000650376	0.00028685	0.000103476	0.114351	0.962751	0.0156604
"206.631"	14	V140Q	4.30444	3.03295	2.34465	0.746042	0.849762	0.229134	6.63811e-09	2.34946e-08	2.96115e-08	8.24445e-05	0.0066199	1.71379e-10
"206.632"	6	V140R	4.15342	3.16905	3.39538	1.42385	1.1613	0.269056	9.75468e-05	0.000109745	3.7726e-05	0.010255	0.16959	2.729e-05
"206.633"	4	V140S	3.34314	2.39324	2.13706	0.562383	0.919345	0.654977	0.00245133	0.0131835	0.0158904	0.00294282	0.987107	0.0279734
"206.634"	6	V140T	3.06218	2.77112	2.17913	0.829299	1.22844	0.662629	0.000184696	0.00013725	0.000289512	0.0146627	0.0172277	0.00316335
"206.635"	8	V140W	2.4128	1.69901	1.96203	1.38326	0.727558	0.570894	0.000189873	0.00858717	0.000236545	0.0553517	0.000768923	0.00182607
"206.636"	7	V140Y	1.40105	1.06357	1.41901	0.894114	0.693535	0.639622	0.0342208	0.419019	0.0194885	0.898099	0.00865673	0.00455018
"206.637"	6	D295A	2.06199	0.794553	0.376516	0.450399	0.831907	1.57938	0.0265123	0.249453	0.000119822	5.68527e-05	0.0976951	0.000992203
"206.638"	8	D295C	1.81869	1.0319	0.608092	0.710765	0.75996	1.38137	0.00619194	0.941599	0.00220279	0.00061562	0.191711	0.00515338
"206.639"	9	D295E	1.19983	0.71537	0.567879	0.470015	0.730692	1.72098	0.281489	0.0249974	0.000180997	3.26217e-05	0.0277891	0.000463237
"206.640"	6	D295F	2.4009	0.753037	0.322701	0.342494	0.320266	0.823906	0.00416386	0.0829034	3.61927e-05	3.29564e-05	0.00344485	0.174796
"206.642"	4	D295H	2.14422	1.05992	0.346294	0.263554	0.125988	1.05611	0.11962	0.935818	0.000821231	0.000649725	0.00349784	0.924181
"206.643"	4	D295I	1.2809	0.859756	0.450752	0.395718	0.690652	1.49925	0.342	0.514699	0.00146487	0.000812602	0.135157	0.0253697
"206.646"	5	D295M	1.40711	1.32922	0.957503	0.67051	0.884072	0.930173	0.275161	0.437027	0.501236	0.00140981	0.0597426	0.611677
"206.647"	5	D295N	1.19739	0.987085	0.947118	0.618406	0.976262	1.29832	0.524835	0.622734	0.514652	0.000840253	0.501456	0.00847302
"206.648"	4	D295P	1.73666	0.791718	0.262778	0.0855541	0.700992	0.887306	0.0356386	0.291134	0.000635911	0.000589687	0.304891	0.907917
"206.649"	4	D295Q	1.83946	0.956495	0.797608	0.862309	1.00236	1.23792	0.0475948	0.928834	0.207447	0.198105	0.618467	0.173774
"206.650"	4	D295R	1.57958	1.02416	0.68395	0.615823	0.762465	1.21226	0.121722	0.910238	0.0527399	0.00376133	0.036835	0.436891
"206.651"	5	D295S	1.26487	0.907379	0.394033	0.395999	0.829741	0.705649	0.667797	0.497911	0.000403066	0.000152677	0.910103	0.0484781
"206.652"	4	D295W	2.24852	0.798785	0.233894	0.0441452	0.131849	1.14522	0.0131835	0.352515	0.000642784	0.000583345	0.0164152	0.44209
"206.653"	4	A367C	2.06095	1.6551	1.24291	0.897329	1.04012	0.678114	0.0380169	0.0341246	0.306106	0.248009	0.428452	0.00339262
"206.654"	4	A367D	1.20211	0.850639	0.551155	0.694038	0.756155	1.40928	0.520384	0.390095	0.0121398	0.00547864	0.187577	0.127469
"206.655"	4	A367E	0.315141	0.747543	0.453617	0.632961	0.803558	0.802337	0.108241	0.220395	0.00264831	0.0249883	0.0332772	0.220396
"206.656"	4	A367F	2.97407	3.4226	2.76769	0.86936	1.80603	1.14032	0.00215963	0.000991847	0.00106664	0.47221	0.000831179	0.601187
"206.659"	5	A367I	3.06054	1.75892	1.56599	1.16461	1.82965	1.13455	0.00210591	0.00719738	0.0218816	0.543769	0.000629043	0.852601
"206.662"	5	A367M	1.31388	1.87659	1.82473	1.0101	3.03348	1.27553	0.506245	0.0270156	0.00364456	0.316209	0.000117144	0.119455
"206.666"	5	A367S	2.18496	1.23414	1.09986	1.04742	1.53222	0.723279	0.0242489	0.0567653	0.382091	0.628294	0.00115112	0.0595409
"206.667"	4	A367T	2.11703	2.01948	1.83452	0.832903	1.71134	1.7817	0.0312609	0.00935417	0.01194	0.0583418	0.000923618	0.0714912
"206.668"	5	A367V	1.81055	1.3109	1.29236	0.706001	1.34569	0.675907	0.0639146	0.0976192	0.261584	0.017494	0.0209955	0.000856225
"206.669"	4	A367W	1.94945	1.9354	1.6134	0.60664	1.49795	1.74689	0.0259511	0.0122407	0.0469418	0.0102695	0.00293062	0.00355593
"206.670"	5	A367Y	2.15105	1.46261	1.23815	0.795021	0.653358	1.32891	0.0198562	0.0560885	0.21579	0.0394453	0.00212509	0.149325
"206.672"	4	S296D	1.63978	1.47605	1.41555	1.33102	1.54571	0.486829	0.0832618	0.0674447	0.134947	0.0469418	0.0032239	0.00173753
"206.673"	5	S296F	0.530687	0.658147	0.387389	0.552797	1.36076	0.713676	0.218716	0.0577933	0.000307706	0.000427712	0.00592645	0.0142046
"206.674"	4	S296G	1.14887	0.985202	0.829598	0.705722	1.56939	0.750969	0.4266	0.863985	0.430015	0.0216062	0.0116543	0.0762184
"206.675"	5	S296H	0.758329	0.684486	0.687308	0.687325	1.14597	0.879815	0.665893	0.115168	0.0101754	0.00943218	0.0498252	0.997912
"206.676"	6	S296I	0.961301	0.85935	0.25136	0.403904	1.1883	0.625051	0.649322	0.321316	3.03123e-05	7.84371e-05	0.918776	0.000950907
"206.677"	5	S296K	1.05045	0.829383	0.360009	0.346763	1.15322	0.713625	0.575466	0.397964	0.000204492	0.000147926	0.591806	0.00549399
"206.678"	8	S296L	0.90074	0.778121	0.275215	0.341222	0.534364	0.581244	0.961321	0.110897	2.93648e-06	9.56607e-05	0.000273509	7.71387e-06
"206.679"	7	S296M	2.06707	1.63764	1.37679	1.44688	1.3105	0.707051	0.00911703	0.0365312	0.0525484	0.0520126	0.00941734	0.00281354
"206.680"	6	S296N	1.98072	1.3579	1.31233	1.18272	0.931601	1.35098	0.012834	0.13419	0.0521682	0.0474434	0.572741	0.0215965
"206.681"	7	S296P	0.9094	0.830056	0.237939	0.150623	1	0.862537	0.644462	0.208991	6.59043e-06	5.93802e-06	1	0.0536339
"206.682"	7	S296T	1.59523	0.693901	0.502195	0.661554	0.800351	0.726134	0.305596	0.352597	0.00130521	0.00618318	0.051488	0.0129117
"206.683"	6	S296V	1.21797	0.824547	0.33406	0.526102	0.583746	0.728557	0.43579	0.310946	6.04146e-05	0.000146834	0.0148208	0.00126631
"206.684"	5	S296W	0.929737	0.587068	0.387961	0.408942	1.95157	1.5269	0.817868	0.0201352	0.000387379	0.000174972	0.00120542	0.481464
"206.687"	5	F306C	1.84445	0.76611	0.647568	0.696231	1.56906	1.79838	0.0327282	0.860818	0.144945	0.10414	0.027778	0.000530637
"206.688"	4	F306D	3.75746	2.5665	2.57537	1.21634	0.504009	0.262384	0.00165285	0.00649238	0.00317545	0.0747742	0.00204487	0.000583344
"206.689"	5	F306G	2.50671	2.32196	2.01933	1.41524	1.07595	0.607331	0.00152921	0.00118546	0.0009945	0.0185116	0.132433	0.00115321
"206.690"	7	F306H	1.57939	1.45576	1.85575	1.31838	0.699966	0.602514	0.0112521	0.0070654	0.000411212	0.0165901	0.00383803	6.31087e-05
"206.691"	8	F306I	2.01613	1.60978	1.56433	1.43611	0.925774	1.06432	0.00150939	0.0109115	0.0572157	0.00419223	0.382787	0.775019
"206.692"	21	R273S F306K	1.51444	1.78867	2.22282	1.17618	0.425613	0.704778	0.0320795	0.00030157	9.92696e-11	0.0512519	3.04176e-13	1.00253e-05
"206.693"	7	F306L	1.87454	1.80343	1.63489	1.19399	1.3522	1.28836	0.00430464	0.00226077	0.0126733	0.150604	0.00228317	0.0695291
"206.694"	7	F306M	1.59564	1.18742	1.13734	1.10883	1.12336	0.623954	0.0175112	0.139046	0.582464	0.863262	0.195724	0.000158177
"206.695"	4	F306P	4.12553	1.92341	0.705694	0.174255	0.228569	0.115881	0.00238098	0.0137346	0.0627569	0.000730818	0.00116148	0.000564697
"206.696"	8	F306Q	2.51978	2.44944	2.70961	1.62112	0.827656	0.878078	0.000532509	5.94852e-05	1.06857e-05	0.000271242	0.0145935	0.0252187
"206.697"	7	F306R	2.50574	1.49639	1.68572	1.05833	0.524291	0.341554	0.000549269	0.00401464	0.000350585	0.970058	2.96493e-05	6.00037e-06
"206.698"	7	F306T	1.39492	1.20884	1.36528	1.18796	0.641478	0.576428	0.0544602	0.105564	0.0726386	0.307685	0.00406012	5.58769e-05
"206.699"	6	F306V	1.5149	1.16122	1.30083	1.11611	1.00106	0.809036	0.04825	0.139864	0.13669	0.249453	0.807935	0.308672
"206.700"	6	F306W	1.36454	1.14562	1.17356	0.724506	0.83725	0.581096	0.0988323	0.295258	0.441433	0.00868027	0.0319761	0.000235975
"206.701"	7	F306Y	1.59154	1.4064	1.56225	1.20455	1.17271	0.910184	0.0240353	0.017828	0.0338481	0.170325	0.0400016	0.471646
"206.702"	8	D387C	1.69318	0.952631	0.280728	0.169753	1	0.652725	0.0178823	0.751417	1.67853e-06	1.283e-06	1	0.000629796
"206.703"	4	D387E	1.3472	0.82076	0.265453	0.28111	0.153608	1.01813	0.65308	0.346482	0.000649725	0.000649725	0.0908723	0.891692
"206.704"	4	D387F	2.41513	0.688868	0.357962	0.235277	0.263456	1.14398	0.00808231	0.110838	0.00369169	0.000602564	0.000913963	0.917206
"206.705"	6	D387H	2.24484	0.941444	0.305316	0.164178	0.154583	0.609514	0.00166234	0.812272	3.61927e-05	2.75788e-05	0.0908723	0.000570025
"206.706"	5	D387K	2.48214	0.901979	0.274964	0.140615	0.219857	0.594405	0.00725398	0.529965	0.000146374	0.000124853	0.0931459	0.00139709
"206.707"	5	D387M	1.79339	0.939521	0.288954	0.103605	0.143974	0.503443	0.0613321	0.733707	0.000159235	0.00012353	0.000813753	0.000174972
"206.708"	7	D387R	1.99258	0.851137	0.296931	0.107287	1	0.528491	0.00471001	0.395283	7.23577e-06	5.75467e-06	1	1.3768e-05
"206.709"	8	D387S	1.49708	0.802858	0.263826	0.168188	0.569971	1.02141	0.044322	0.159611	1.52992e-06	1.26973e-06	0.07571	0.505712
"206.710"	4	D387T	2.00182	0.975579	0.275865	0.252427	0.866579	0.62715	0.0261475	0.910238	0.000663817	0.000602564	0.840018	0.0144226
"206.711"	7	D387V	1.41657	0.85424	0.278302	0.28195	0.80063	0.816021	0.140824	0.138457	7.5416e-06	6.59043e-06	0.836766	0.66679
"206.712"	6	D387W	1.51445	0.805319	0.612952	0.374808	0.42042	0.504306	0.0743899	0.123961	0.00380227	3.47188e-05	8.19748e-05	7.92228e-05
"206.713"	7	D387Y	2.24161	0.827595	0.353231	0.411795	0.459531	0.503904	0.000994385	0.329099	2.37787e-05	8.27555e-06	1.59085e-05	1.99157e-05
"206.714"	7	D389A	1.15878	0.634728	0.312392	0.284239	1.36728	1.43923	0.514816	0.0117583	1.69905e-05	6.12696e-06	0.00880842	0.0371292
"206.715"	7	D389C	1.64252	0.629439	0.212828	0.280833	1.08827	1.53621	0.0733449	0.0185868	7.01422e-06	6.1912e-06	0.947291	0.00028593
"206.716"	7	D389E	1.48291	0.878238	0.268741	0.13097	0.416126	0.743511	0.0536339	0.490891	7.08734e-06	6.12696e-06	0.00394071	0.00271358
"206.717"	8	D389F	1.58487	1.03007	0.305909	0.132609	0.29331	0.550609	0.042607	0.90391	1.87906e-06	1.37964e-06	0.0185843	4.64342e-06
"206.718"	8	D389G	1.8577	1.05756	0.316982	0.376377	0.241274	0.854344	0.0018518	0.714142	2.03915e-06	2.06006e-06	0.0175691	0.125457
"206.719"	5	D389H	1.23828	0.830453	0.273976	0.2974	0.141362	0.73692	0.968688	0.241045	0.000140316	0.000143315	0.0908723	0.144945
"206.720"	7	D389I	1.62098	0.86898	0.267459	0.170914	2.95601	0.590738	0.0288223	0.322576	7.01422e-06	7.46401e-06	0.0843183	0.000158177
"206.721"	6	D389K	1.54435	0.848421	0.271365	0.157828	1	0.59143	0.0709668	0.445693	3.06314e-05	2.64407e-05	1	0.000934839
"206.722"	6	D389M	1.04702	0.776933	0.263299	0.137425	1	0.572762	0.742761	0.153131	2.96834e-05	2.64407e-05	1	6.10285e-05
"206.723"	5	D389N	1.1394	0.8693	0.342174	0.499901	1.41533	0.514238	0.531681	0.491296	0.000196193	0.000289604	0.0146069	0.000229049
"206.724"	4	D389P	1.64383	0.808836	0.245806	0.15679	1	0.504864	0.0599165	0.32878	0.000635911	0.000589687	1	0.00112323
"206.725"	6	D389R	1.55623	0.703538	0.267125	0.194303	0.179675	0.718603	0.13669	0.13419	2.93737e-05	2.7004e-05	0.0920035	0.327174
"206.726"	7	D389V	1.07018	0.251428	0.10584	0.0857367	0.10766	0.57755	0.745503	7.45955e-05	5.93802e-06	5.75467e-06	0.0160457	9.64682e-05
"206.727"	8	D389W	1.20767	0.963381	0.296327	0.168168	1	0.517186	0.265561	0.585178	1.64435e-06	1.394e-06	1	5.35407e-05
"206.728"	6	D389Y	1.25966	0.844678	0.278937	0.178564	0.73473	0.539896	0.314378	0.265499	3.12793e-05	2.84628e-05	0.234027	0.000174452
"206.729"	7	D387L	2.27964	0.921998	0.288206	0.236162	0.777774	0.546481	0.00104226	0.507717	7.08734e-06	6.12696e-06	0.305319	0.000128847
"206.735"	4	V50H	3.23579	1.75762	0.547102	0.143044	0.259299	0.351323	0.00213857	0.161162	0.00440318	0.000589687	0.00451466	0.00104476
"206.738"	6	V50L	1.80081	1.11696	1.06475	1.06947	1.48769	0.557946	0.0168264	0.546713	0.799337	0.799337	0.000775594	8.32643e-05
"206.744"	4	V50T	3.75485	1.25742	0.402694	0.380925	0.0895075	0.542483	0.00218089	0.331688	0.00118258	0.000738638	0.000650162	0.00308632
"206.752"	6	R55G	2.88817	1.72112	1.64623	0.761021	0.892777	0.546392	0.000424671	0.00349614	0.00223993	0.00843994	0.409331	0.000101463
"206.754"	7	R55I	3.96894	2.13353	1.64459	1.25704	0.854332	0.646637	3.82343e-05	0.000501807	0.00430464	0.017828	0.0242514	9.91414e-05
"206.757"	5	R55M	3.0618	1.41076	0.616947	0.7518	0.201967	0.464668	0.000573474	0.159161	0.150065	0.0032397	0.000244243	0.000174972
"206.761"	5	R55V	2.16898	1.30375	0.710607	0.535178	0.429162	0.432903	0.00329491	0.132395	0.0782074	0.000313972	0.00173288	0.000147926
"206.764"	4	L56A	3.56112	2.05675	1.95451	1.92768	1.15213	1.10946	0.00355593	0.00557817	0.0317233	0.00119479	0.124733	0.928834
"206.765"	7	L56E	3.20272	2.69016	1.8935	1.14888	1.25782	0.541998	3.64442e-05	7.52884e-05	0.00020593	0.71562	0.00496641	2.09242e-05
"206.766"	6	L56F	2.98665	2.3612	1.8463	1.23624	1.05011	0.482896	0.000292198	0.00113577	0.00429115	0.14115	0.531126	4.98057e-05
"206.771"	5	L56N	2.71704	1.94994	1.8961	1.402	1.48216	0.488695	0.00101317	0.00452053	0.00619472	0.112181	0.00154181	0.000151077
"206.773"	8	L56Q	4.1119	3.1528	2.83209	1.48521	1.36562	0.553157	4.68945e-06	1.24365e-05	8.74238e-06	0.00951471	8.02931e-05	2.13674e-05
"206.774"	7	L56T	4.2272	3.88337	2.7584	0.798701	1.60707	0.936026	2.03134e-05	1.85813e-05	1.13622e-05	0.373563	1.72351e-05	0.411435
"206.775"	6	L56V	2.33627	2.27675	2.46201	1.63917	1.5276	1.19261	0.000865598	0.000633508	0.000127019	0.000456328	0.000111405	0.0767461
"206.776"	5	L56W	4.29093	2.23533	2.21642	2.14162	0.929126	0.67693	0.000243583	0.00571918	0.00482611	0.0116456	0.89347	0.00266265
"206.777"	4	L56Y	2.32703	1.70265	1.2906	0.841812	1.19763	0.623243	0.00801256	0.034623	0.233914	0.204298	0.121166	0.00254808
"206.778"	6	V430H	2.52446	0.745657	0.222144	0.0657237	0.0660217	0.395957	0.00149439	0.228516	3.97293e-05	2.61632e-05	2.97129e-05	3.89161e-05
"206.779"	4	V430P	1.4872	0.763218	0.610798	0.0984289	0.122492	0.310259	0.0971441	0.251624	0.0186298	0.000589687	0.000686073	0.000602565
"206.783"	5	V430T	1.62206	0.760483	0.139645	0.196216	0.0901356	0.532999	0.0557526	0.0571063	0.000134495	0.000124853	0.00313505	0.00139709
"206.788"	5	V430R	2.25789	0.890986	0.422722	0.122492	0.148817	0.294791	0.00681217	0.516342	0.000949213	0.00012353	0.000157773	0.00012353
"206.789"	5	V430C	1.41669	0.534956	0.600733	0.706113	1.02035	0.851458	0.335535	0.0338111	0.0063947	0.00352443	0.670562	0.27863
"206.794"	5	I419V	2.15499	1.50276	1.38381	1.09387	1.15686	1.6415	0.0370076	0.41873	0.242097	0.611677	0.190106	0.00531963
"206.797"	6	I419M	1.70684	0.978425	0.757785	0.703612	1.51452	0.710689	0.0327543	0.993334	0.0306692	0.00266531	0.00119438	0.00295016
"206.798"	7	I419Q	2.55891	0.976184	0.263377	0.0495315	0.0706908	0.519019	0.000777851	0.55107	8.19074e-06	5.75467e-06	3.00271e-05	0.00026244
"206.800"	4	I419C	-0.628238	-0.226334	-0.00452407	0.400684	0.0311062	0.542505	0.000770703	0.000656736	0.000577066	0.000874818	0.0148092	0.00157197
"206.801"	6	I419F	1.1319	0.848017	0.718927	0.765033	1.00256	1.44159	0.474685	0.441433	0.0433304	0.0281812	0.873459	0.0187783
"206.802"	4	I419P	0.636447	0.414129	0.507189	0.284779	0.150714	0.327645	0.351	0.0224552	0.0021177	0.000622372	0.000731597	0.000663817
"206.805"	7	I419L	0.648553	0.77056	0.56307	0.642959	0.861733	1.60955	0.350315	0.0449787	0.000224652	0.000365673	0.523439	0.000673114
"206.806"	6	I419S	-0.548424	-0.0833524	-0.0298705	0.249063	0.0155484	0.730111	2.81652e-05	2.53473e-05	2.48169e-05	2.78705e-05	0.0843183	0.00970389
"206.807"	5	I419D	-0.648261	0.0615791	0.0830307	0.138831	0.0777591	0.556625	0.000280931	0.000253749	0.00012353	0.00012353	0.000629463	0.000267016
"206.808"	5	I419E	1.82923	0.397495	0.262501	0.180388	0.18295	0.480083	0.0107263	0.00490538	0.000174972	0.000127539	0.000169829	0.0078423
"206.809"	7	M418H	1.42062	0.62785	0.239862	0.450642	0.28436	1.19796	0.0818775	0.0257429	7.5416e-06	7.88452e-05	0.00139691	0.574914
"206.810"	5	M418V	0.924899	0.513813	0.562081	0.792468	1.08734	1.41522	0.914556	0.0178697	0.00760203	0.019718	0.192783	0.0228032
"206.811"	6	M418G	1.41699	0.421993	0.170835	0.337362	0.0885182	0.867409	0.252409	0.00187762	2.75788e-05	3.3302e-05	0.000144982	0.254393
"206.812"	6	M418R	-0.641836	-0.130246	-0.0268318	0.369803	0.018033	0.980231	4.09793e-05	2.48169e-05	2.48169e-05	4.14042e-05	0.0843183	0.649322
"206.814"	5	M418F	-0.535762	0.0370219	0.361594	0.613098	0.496521	0.661052	0.000551668	0.000431954	0.00154303	0.0077816	0.000262402	0.0113035
"206.815"	5	M418C	-0.698712	-0.0859478	0.417411	0.581009	0.143088	0.597655	0.000159235	0.00011711	0.000215331	0.0130116	0.000331378	0.000793983
"206.816"	5	M418Q	-0.985571	-0.258746	-0.0493613	0.2531	0.0656895	0.444093	0.00011711	0.00013028	0.000118368	0.0032397	0.0864591	0.000317149
"206.817"	6	M418P	1.38635	0.47822	0.475435	0.254312	0.347998	0.812564	0.241689	0.00797706	0.00011524	2.9067e-05	5.09738e-05	0.00691776
"206.818"	8	M418E	-0.709613	-0.280438	-0.0505514	0.220872	-0.0155674	0.342108	1.76699e-06	1.57799e-06	1.16828e-06	2.655e-06	0.0146396	5.87725e-06
"206.819"	8	M418Y	1.19737	0.50637	0.515605	0.777338	0.915727	1.48963	0.364419	0.00177559	0.000597179	0.00281598	0.406941	0.00403126
"206.820"	7	M418A	1.4021	0.704755	0.485037	0.725882	0.71681	1.55874	0.380719	0.0273994	0.000193708	0.00532837	0.00900068	0.0018092
"206.822"	6	M418I	1.21166	1.27031	1.51167	1.11576	1.31157	1.32033	0.314378	0.497092	0.159404	0.272737	0.00804798	0.0198898
"206.823"	7	M418W	0.0211429	0.453226	0.615633	0.571623	0.406229	0.628143	0.000234602	0.00154415	0.00200848	4.20679e-05	9.05095e-05	0.000344715
"206.824"	5	E421W	-0.638778	0.186984	0.53224	0.841189	0.425772	0.439543	0.000340249	0.000520404	0.00337934	0.0577933	0.000412927	0.000958114
"206.825"	6	E421A	-0.184369	0.91732	1.1786	1.15605	1.03915	1.24371	0.00616324	0.470272	0.645891	0.209727	0.985669	0.0954648
"206.826"	8	E421M	-0.525987	0.2124	0.727053	1.04475	0.532192	0.532804	0.00059265	0.000869366	0.0935971	0.928471	0.00177429	0.00351109
"206.827"	4	E421K	-0.243683	0.280015	0.869177	0.939735	0.601982	0.68544	0.00660835	0.00992781	0.292474	0.659428	0.00271376	0.071032
"206.828"	5	E421L	-0.817599	0.429119	0.925095	1.11685	0.726116	0.562072	0.000848204	0.00337934	0.264934	0.875233	0.0336484	0.000801527
"206.829"	6	E421V	-0.143002	0.623284	1.06023	1.1592	0.912022	0.5611	0.00158278	0.106367	0.95717	0.864488	0.483595	0.000314535
"206.831"	8	E421I	-0.229413	0.768995	1.35917	1.20341	1.14745	0.730234	0.00115719	0.328499	0.0985433	0.0191149	0.286721	0.00692781
"206.832"	7	E421G	2.61136	2.25389	1.84266	0.943058	1.15202	1.97976	0.00185031	0.0034381	0.00877025	0.144433	0.118834	5.0378e-05
"206.834"	8	E421S	2.75663	2.30336	1.65745	1.21753	1.33344	1.70545	0.000128605	0.000106837	0.000737862	0.274523	0.000617534	7.45777e-05
"206.835"	6	A422K	1.64714	0.784101	0.726289	0.716498	0.863455	0.902405	0.0863475	0.524705	0.0885581	0.004259	0.245898	0.523151
"206.836"	8	A422R	1.56047	0.677241	0.412041	0.513443	0.626778	0.651734	0.0411527	0.0189045	2.38584e-05	1.06857e-05	0.00283746	0.0399399
"206.837"	5	A422W	-0.0705593	0.674275	1.11374	0.847313	0.566594	0.592281	0.00482611	0.0631677	0.809744	0.0804469	0.0236094	0.000967093
"206.838"	5	A422F	-0.384441	0.0539473	0.235915	0.493674	0.125205	0.593649	0.00039909	0.000180534	0.000213121	0.00531962	0.000161132	0.0031318
"206.843"	5	A422I	1.31978	0.788433	0.761994	0.908142	1.00574	1.1688	0.514652	0.433946	0.363842	0.137171	0.374801	0.126444
"206.844"	5	A422V	0.278788	0.609383	0.933019	0.981536	0.530049	0.757553	0.0294602	0.0455735	0.423261	0.415725	0.00044697	0.12515
"206.845"	8	A422S	1.10216	0.621515	0.420387	0.545382	0.746314	0.647344	0.816413	0.00471072	6.6063e-06	2.11715e-05	0.00860056	0.00585107
"206.846"	7	A422E	1.76529	0.637548	0.218708	0.341856	0.836623	0.477794	0.0322137	0.0377354	7.01422e-06	8.62322e-06	0.287862	1.12474e-05
"206.847"	8	A422P	2.01097	0.787382	0.474501	0.503519	0.676772	0.411938	0.000532509	0.392338	2.36407e-05	5.12392e-06	0.000287048	2.42397e-06
"206.848"	8	A422Q	1.61628	0.718401	0.426785	0.583026	0.495544	0.705854	0.00962951	0.0880803	2.61429e-05	7.32988e-05	6.97952e-06	0.00411103
"206.849"	8	A422M	1.02034	0.523912	0.444888	0.726979	0.737409	0.875819	0.926831	0.00206996	1.16392e-05	0.000732348	0.00406587	0.142586
"206.850"	7	E417S	1.06144	0.895741	0.87506	0.997359	1.19484	0.794528	0.334599	0.992953	0.813235	0.842483	0.0400016	0.00436488
"206.851"	7	E417G	1.15949	1.09434	1.11968	1.00963	1.45298	0.694025	0.30664	0.559955	0.520533	0.966537	0.00155789	0.0118323
"206.852"	4	E417M	1.27281	1.34527	1.20562	1.04193	1.29266	0.649081	0.208505	0.128938	0.295167	0.61759	0.0781625	0.00760526
"206.853"	5	E417D	1.05146	1.03871	0.996025	1.03639	1.29499	0.771757	0.811773	0.7855	0.970775	0.694661	0.00705883	0.0234362
"206.854"	5	E417N	1.30327	1.17335	1.00473	1.00741	1.08503	0.700582	0.114566	0.577252	0.929102	0.745562	0.383339	0.00337934
"206.855"	4	E417K	1.58534	1.22002	1.52739	1.52798	0.537019	1.031	0.207447	0.795519	0.411431	0.186132	0.292184	0.827308
"206.856"	5	E417A	1.25089	1.15753	1.08712	1.0612	1.33942	0.625227	0.285655	0.274012	0.536844	0.220682	0.0158176	0.0277484
"206.858"	7	E417F	1.39482	1.13175	1.12813	1.13964	1.27165	0.650388	0.09507	0.191169	0.311893	0.27248	0.00701322	0.0277102
"206.859"	8	E417W	1.7317	1.66308	1.70398	1.25619	1.32307	0.909103	0.00607638	0.00283505	0.00341923	0.0527769	0.000183581	0.211466
"206.860"	7	E417I	0.953002	0.869153	0.842267	0.963969	0.895763	0.687209	0.899846	0.493674	0.146878	0.71727	0.381516	0.000712182
"206.861"	5	E417V	1.21919	0.850849	0.6895	0.832001	0.961244	0.734564	0.24955	0.673519	0.0669753	0.0795449	0.544145	0.0544258
"206.862"	8	E417Q	1.02308	1.03988	0.907715	1.09191	0.997848	0.739375	0.748287	0.913724	0.670002	0.686621	0.911792	0.0109762
"206.863"	6	E417L	1.2437	1.12023	1.10581	1.22469	1.11995	0.845384	0.289786	0.357494	0.685787	0.0655493	0.0870412	0.147714
"206.864"	8	D425N	0.89737	0.702308	0.551979	0.723504	0.898106	0.667935	0.995884	0.0757698	0.00600042	0.0230191	0.262278	0.00186479
"206.865"	6	D425Q	1.47277	1.04108	0.666092	0.945312	0.838821	1.1292	0.0717161	0.812272	0.0280103	0.270655	0.353378	0.208861
"206.866"	4	D425G	1.57471	1.16679	0.832269	0.668773	0.598586	1.12293	0.171011	0.607315	0.233914	0.00753921	0.0035437	0.24921
"206.867"	8	D425T	1.51626	1.50257	1.28007	0.895598	0.846209	0.897205	0.0374158	0.0553517	0.174173	0.160839	0.1325	0.0940015
"206.868"	7	D425A	1.34233	0.727265	0.623952	0.629145	0.730447	0.848213	0.0882752	0.172399	0.00514964	0.000314037	0.00141057	0.136121
"206.869"	7	D425R	1.13949	0.683326	0.418839	0.418716	0.69752	0.786986	0.542256	0.0267867	3.64442e-05	1.64897e-05	0.00037681	0.0655539
"206.870"	7	D425P	2.25082	0.707419	0.420956	0.225604	0.336213	0.495555	0.00106699	0.086234	6.4297e-05	6.06335e-06	1.46796e-05	3.09347e-05
"206.871"	7	D425F	1.40589	0.586759	0.592309	0.523672	0.626247	0.58867	0.0986212	0.00618318	0.000505959	2.80737e-05	0.000250101	0.000143442
"206.872"	8	D425I	1.64575	0.899011	0.888123	0.616348	0.728687	0.578353	0.00962951	0.698804	0.376547	0.00039982	0.00540421	1.43238e-05
"206.873"	7	D425E	1.27566	0.808336	0.715591	0.628936	0.703792	0.68088	0.153128	0.384329	0.0398175	0.00013475	0.00420479	0.000591178
"206.874"	7	D425W	2.03913	0.724535	0.45212	0.370925	0.456071	0.366345	0.00635125	0.0636376	0.000220785	1.20748e-05	2.34404e-05	1.36301e-05
"206.875"	7	Q429D	1.87983	0.833499	0.355192	0.550979	0.731505	0.659236	0.00697235	0.346908	0.00133565	9.82427e-05	0.00744452	0.000963606
"206.876"	7	Q429T	1.3569	1.17692	1.22756	1.12833	0.898396	1.00795	0.071938	0.315073	0.283234	0.955979	0.098837	0.978862
"206.879"	7	Q429S	1.18684	0.857842	0.655941	0.990158	1.13061	0.79034	0.218753	0.791041	0.0156169	0.747175	0.427699	0.0496576
"206.881"	7	Q429N	0.847192	0.645803	0.247016	0.75177	0.304968	0.713917	0.936645	0.0315093	5.48365e-05	0.0176162	0.017736	0.0222971
"206.882"	6	Q429K	0.914503	0.755701	0.485218	0.762017	0.708821	1.4922	0.810421	0.157292	0.000308805	0.00438893	0.0546089	0.0411522
"206.883"	5	Q429E	2.01168	1.56293	1.39268	1.01904	0.878156	1.27429	0.00914871	0.066199	0.628294	0.883489	0.111559	0.521429
"206.884"	4	Q429L	1.37742	0.954032	0.963856	1.30035	1.04836	0.743973	0.100131	0.704532	0.861684	0.0848376	0.889004	0.0153872
"206.885"	6	Q429M	0.863443	0.685301	0.670619	0.962931	0.81773	0.791188	0.962876	0.415	0.0234293	0.315527	0.0312175	0.0713407
"206.886"	4	Q429I	1.98997	0.840959	0.643049	0.70161	0.819463	0.93199	0.171928	0.873204	0.187108	0.0388391	0.0522973	0.926507
"206.887"	5	Q429F	1.66079	1.23017	0.979416	1.08199	1.21449	1.67829	0.0598956	0.408268	0.775457	0.528252	0.457423	0.00118546
"206.888"	5	Q429Y	1.14666	0.89398	0.478239	0.79815	0.371264	0.816094	0.673519	0.229688	0.0156048	0.220682	0.00884707	0.12515
"206.890"	4	Q429H	1.67919	1.21806	1.06142	1.19579	0.992906	0.817126	0.0611205	0.330232	0.952132	0.537631	0.622615	0.0556689
"206.893"	6	G426F	1.04432	0.930843	0.995698	1.0731	1.043	0.753351	0.61033	0.936268	0.766337	0.769984	0.559773	0.0548249
"206.894"	8	G426M	1.08814	0.891343	0.852409	1.12675	1.01668	0.725836	0.371004	0.674519	0.421516	0.162075	0.862732	0.00934481
"206.895"	7	G426T	1.32576	0.727449	0.646933	0.797237	0.815002	0.721962	0.217104	0.269596	0.0212827	0.124894	0.116994	0.0209128
"206.896"	7	G426K	0.0586093	0.477193	0.593319	0.811862	0.890341	0.777707	0.00111809	0.00156776	0.000404397	0.0158074	0.239431	0.0106297
"206.897"	7	G426I	0.32534	0.435637	0.362584	0.506417	0.489425	0.602573	0.106999	0.00232823	9.30096e-05	0.000126555	0.000933298	0.00514964
"206.898"	8	G426D	0.421638	0.365866	0.45319	0.572969	0.528943	0.870886	0.114643	0.00848355	0.000669099	0.00162026	0.000101944	0.484835
"206.899"	7	G426N	0.399967	0.65869	0.626283	0.974638	0.765361	0.77901	0.0639537	0.062386	0.00153247	0.523403	0.0612508	0.0020999
"206.900"	8	G426Q	0.410161	0.337434	0.499961	0.690622	0.823739	0.667448	0.0631232	0.00046713	0.000139825	0.000520384	0.0384899	0.00319906
"206.901"	8	G426V	0.333375	0.32919	0.362332	0.577092	0.586121	0.58754	0.0184896	0.000193009	7.32988e-05	0.000496903	0.00206953	2.78642e-05
"206.902"	7	G426S	-0.000322383	0.426978	0.521788	0.746265	0.852076	0.633549	0.0322137	0.00152087	8.03119e-05	0.00226077	0.0643266	0.000204141
"206.903"	8	G426P	0.266773	0.304056	0.203734	0.310341	0.196773	0.552184	0.0734182	0.00538853	1.79229e-05	2.23491e-06	1.98238e-06	0.000579253
"206.904"	8	G426W	0.333977	0.342751	0.434419	0.684775	0.701986	0.606099	0.027598	0.0048647	0.005253	0.0324373	0.0158077	0.0159823
"206.905"	7	G426R	0.539237	0.799491	1.06403	1.47041	0.719116	0.815819	0.915595	0.357191	0.842483	0.0903552	0.0145394	0.0678493
"206.906"	6	G426C	0.921331	0.793795	0.907705	1.06738	0.705213	1.09039	0.696346	0.281174	0.239775	0.821542	0.00132515	0.615356
"206.907"	4	G426A	0.176214	0.356699	0.329399	0.690332	0.691497	0.94387	0.0692193	0.0107113	0.000961302	0.0129686	0.0118505	0.468609
"206.908"	6	G426E	0.383582	0.465644	0.308779	0.680172	0.572959	0.661624	0.0397522	0.00222216	8.57821e-05	0.00983913	0.00175374	0.00094284
"206.910"	5	D427N	0.633385	0.469346	0.137931	0.351277	0.0465737	0.538165	0.183719	0.00549399	0.000127539	0.000147926	0.00290187	0.0043744
"206.911"	6	D427C	0.623796	0.34538	0.252217	0.40244	0.301626	0.730563	0.147047	0.00072211	3.54485e-05	8.0016e-05	6.06155e-05	0.0717161
"206.912"	4	D427H	0.13692	0.362531	0.291749	0.505989	0.464225	0.542962	0.01419	0.00866017	0.000685488	0.00129677	0.00116148	0.00305711
"206.914"	5	D427W	1.27039	0.562588	0.275102	0.403855	0.0729119	0.81526	0.43241	0.0231178	0.000166057	0.000174972	0.000140442	0.0822758
"206.915"	7	D427L	0.413486	0.52264	0.215063	0.547861	0.119466	0.823408	0.0481378	0.00285445	1.18326e-05	0.000175869	1.48281e-05	0.0150574
"206.916"	4	D427R	0.807698	0.649021	0.396551	0.487447	0.559531	1.49218	0.744045	0.0908233	0.00139252	0.00233512	0.00223421	0.0117432
"206.917"	4	D427I	0.842539	0.505807	0.469354	0.744429	0.555421	0.862455	0.838733	0.0251783	0.00257281	0.0226284	0.0130902	0.213851
"206.919"	7	D427M	0.566184	0.452293	0.354096	0.527608	0.26094	0.832514	0.45017	0.0090001	0.000107587	2.21986e-05	1.48281e-05	0.392833
"206.920"	7	D427S	0.556109	0.485046	0.357722	0.440076	0.492559	0.554822	0.123274	0.00281354	4.715e-05	1.06898e-05	6.54465e-05	7.59875e-05
"206.921"	5	D427G	1.00507	0.350295	0.199794	0.355061	0.321907	0.683773	0.755487	0.00506744	0.000155923	0.000272503	0.000220337	0.00268564
"206.922"	5	D427K	0.418115	0.673684	0.380217	0.471897	0.520572	0.85896	0.217738	0.0340313	0.000771745	0.000361292	0.00268854	0.211933
"206.925"	5	V93A	0.598646	1.02022	0.732754	1.05843	0.721698	1.16579	0.366613	0.588024	0.122593	0.809744	0.0111127	0.545506
"206.927"	7	V93D	2.11492	2.07363	1.49264	1.26817	0.642308	1.13204	0.0617679	0.0204283	0.0678493	0.129295	0.000340452	0.789341
"206.928"	5	V93E	0.239818	0.471872	0.333259	0.543066	0.340419	1.07655	0.0528045	0.00506744	0.0018286	0.00152921	0.000222625	0.743581
"206.929"	5	V93F	4.12681	4.43965	3.20462	1.40391	2.75121	1.27535	0.000427712	0.000173153	0.000261633	0.0249165	0.000117144	0.0195807
"206.930"	6	V93G	2.90148	2.18609	1.41315	1.01949	1.2018	1.27708	0.000526356	0.00183261	0.04825	0.900276	0.0785578	0.0172689
"206.931"	4	V93H	2.93883	1.27639	1.28153	1.07781	1.03425	0.936885	0.0832618	0.435166	0.377306	0.488602	0.963675	0.685063
"206.932"	7	V93I	1.43328	1.45921	1.57353	1.26138	1.10119	0.684893	0.110405	0.0155224	0.00749806	0.0353599	0.361364	0.000581616
"206.936"	7	V93Q	0.724655	0.85298	0.693721	0.82239	0.726774	0.824627	0.493674	0.608474	0.0299726	0.102742	0.00739545	0.223756
"206.937"	5	V93T	0.440748	0.810651	0.875364	0.771852	0.7661	0.966694	0.370795	0.626438	0.751512	0.203437	0.0187695	0.347488
"206.938"	4	V93W	3.41554	2.46797	2.16064	1.15745	2.34889	1.18976	0.0140749	0.00311577	0.00440318	0.61759	0.000570987	0.34949
"206.939"	18	V93Y	1.57094	2.22916	2.24292	0.974704	2.204	1.13561	0.00198521	1.2888e-08	6.02993e-10	0.849046	1.20888e-12	0.094777
"206.940"	7	K138C	1.66738	1.10532	1.06055	0.908147	0.893998	0.513351	0.205018	0.335707	0.534965	0.426686	0.0855784	1.41897e-05
"206.943"	4	K138G	1.79561	0.925731	0.561317	0.490595	1.07158	0.981901	0.0462963	0.524192	0.0145402	0.00170319	0.905278	0.700188
"206.947"	5	K138M	3.21064	2.0069	1.74808	1.24567	1.01424	0.542458	0.00116387	0.00287623	0.00847302	0.0304499	0.494794	0.000280931
"206.948"	6	K138N	2.60061	1.63866	1.39622	0.947787	1.00109	1.28904	0.00115501	0.0123262	0.0490681	0.372657	0.991401	0.0747785
"206.952"	5	K138Y	1.16006	0.800719	0.576278	0.842799	0.552817	0.400515	0.295208	0.609843	0.0139993	0.233773	0.00442234	0.000771744
"206.953"	6	S279A	1.40175	1.12868	0.596492	0.816939	0.992457	0.555793	0.147714	0.468805	0.0156604	0.075954	0.811648	0.0146627
"206.960"	5	S279K	1.98482	1.23324	1.28937	1.24465	0.889624	2.23447	0.00964991	0.0730391	0.0412316	0.150065	0.493136	0.000350623
"206.961"	5	S279L	1.33657	1.22053	0.854403	0.873698	1.00537	0.952422	0.230704	0.443227	0.767451	0.570123	0.845935	0.910405
"206.962"	4	S279M	1.62798	1.68096	1.47162	1.07745	1.85098	0.79774	0.100737	0.0275584	0.144362	0.861684	0.00077166	0.311675
"206.964"	4	S279P	2.43694	2.12314	1.55876	1.2841	1.89782	0.991338	0.0112637	0.0170759	0.060717	0.388482	0.0023234	0.732996
"206.965"	5	S279T	1.5006	1.42076	1.10876	1.07272	2.10754	0.54277	0.111003	0.112773	0.933262	0.952005	0.000131761	0.0190396
"206.969"	8	A351D	0.900704	0.641432	0.586229	0.570498	0.998515	1.04062	0.287413	0.0225264	0.000597179	0.000129688	0.488544	0.994237
"206.970"	9	A351E	0.991955	0.765273	0.845801	0.753234	1.26317	1.14377	0.567635	0.330082	0.0919006	0.0140773	0.00440167	0.0703156
"206.971"	8	A351F	0.59265	1.04445	1.35371	0.986144	3.42822	0.975675	0.18351	0.928471	0.0750917	0.805212	3.09964e-06	0.565475
"206.972"	7	A351G	0.877	0.600745	0.701117	0.589142	1.13386	1.06878	0.710681	0.164886	0.0327508	0.000165335	0.140079	0.814949
"206.973"	7	A351H	1.15153	0.970368	0.89678	0.779124	0.958966	1.00173	0.676452	0.957739	0.38796	0.0139054	0.668954	0.931378
"206.974"	8	A351I	2.34696	2.12325	1.84344	1.26969	2.11924	1.00173	0.00341923	0.00204145	0.00137571	0.068267	2.71843e-06	0.915362
"206.975"	9	A351L	1.24707	1.65546	2.22243	1.21214	2.17998	1.10218	0.0622789	0.000221086	1.43114e-05	0.207771	3.08278e-07	0.47077
"206.976"	8	A351L	3.0427	3.21099	2.39657	1.18091	1.91259	1.45574	2.23737e-05	1.01887e-05	4.68998e-05	0.135423	6.46153e-05	0.0006541
"206.977"	7	A351M	1.77546	2.06631	1.65512	1.1316	2.22026	0.681746	0.00353696	0.000753347	0.00203854	0.328006	5.46424e-06	0.00145296
"206.979"	4	A351P	1.1245	0.672664	0.196292	0.0661228	0.228895	1.4969	0.702359	0.0728835	0.000615703	0.000589687	0.0942998	0.0126521
"206.980"	6	A351R	2.00563	1.38065	1.19719	0.637249	0.91616	1.33739	0.00516989	0.0297598	0.413635	0.000498998	0.730863	0.105337
"206.981"	8	A351S	1.3737	0.995262	0.86565	0.772643	0.876892	1.06746	0.0724289	0.797236	0.14428	0.0236481	0.0847434	0.309462
"206.982"	6	A351T	1.77912	1.25784	0.877708	1.08079	0.801453	0.935474	0.0221466	0.214096	0.553084	0.843891	0.042139	0.598672
"206.983"	10	A351V	0.836557	1.44148	1.8791	1.14972	1.69075	1.05922	0.740821	0.0379111	0.000366805	0.101578	6.53987e-07	0.502969
"206.984"	7	A351W	4.56112	3.4998	2.40239	0.953219	2.44982	1.81763	6.92654e-05	6.99114e-05	0.000105653	0.307685	5.40705e-06	2.83481e-05
"206.985"	7	A351Y	3.5414	3.1324	1.90743	0.960857	1.78735	1.19225	0.000204141	3.50697e-05	0.000567542	0.570406	1.06108e-05	0.260134
"206.986"	9	S296R	0.665517	0.634083	0.641811	0.75225	1.1438	0.788833	0.267825	0.0514273	0.00125924	0.00107615	0.0223641	0.0101704
"206.988"	4	I53C	1.14752	0.74129	0.813714	0.323829	0.608668	0.875198	0.549287	0.126739	0.169188	0.000670969	0.00814871	0.193049
"206.989"	5	I53D	1.75797	0.839787	0.26868	0.0500701	0.155695	0.373677	0.0294602	0.279793	0.000143315	0.00012222	0.000249307	0.00315846
"206.991"	28	I53F	3.04326	3.42501	3.46613	1.61546	1.05111	0.8393	8.96796e-06	6.78306e-13	7.91304e-18	3.08855e-11	0.122252	0.00241873
"206.993"	9	I53K	1.25245	0.536876	0.329939	0.068712	0.908432	1.09396	0.0867729	0.0113705	7.59255e-07	2.83455e-07	0.264538	0.563689
"206.994"	45	I53M	2.18354	2.42695	2.28841	1.05913	1.55075	1.10389	7.1347e-11	4.12441e-19	1.01551e-21	0.777278	2.09214e-22	0.674735
"206.995"	10	I53P	1.53064	0.910185	0.667595	0.0984255	1.70839	0.600546	0.0120494	0.817113	0.000714017	6.3933e-08	9.24617e-05	6.80447e-05
"206.997"	5	I53R	1.26351	0.290988	0.0288952	0.0157449	0.0288866	0.622302	0.241045	0.000567949	0.000120923	0.000120923	0.000577225	0.00367518
"206.998"	4	I53S	1.43638	0.539864	0.218602	0.0909292	0.117494	0.701419	0.203256	0.0219424	0.000707816	0.000589687	0.000700946	0.0583418
"206.999"	9	I53T	0.535843	0.180311	0.449967	0.166843	0.337368	0.644331	0.109616	1.98401e-06	2.29114e-06	2.83455e-07	7.47436e-07	5.35308e-05
"206.1000"	10	I53V	2.10591	2.57374	2.43111	1.17808	1.47943	0.989151	0.00531819	0.000182834	6.48165e-06	0.181259	1.34097e-05	0.751983
"206.1001"	4	I53Y	4.09387	1.90857	1.49396	0.597952	1.73808	0.897706	0.00129677	0.0173497	0.0611205	0.00390419	0.00084895	0.454357
"206.1002"	4	G54A	0.803401	0.381656	0.174242	0.392396	0.124764	1.34368	0.665801	0.00320568	0.000678192	0.00160388	0.000708495	0.360149
"206.1003"	10	G54C	-0.27696	-0.0404474	0.010029	0.39773	0.00551564	0.681721	9.63999e-07	8.60317e-08	5.94871e-08	2.93857e-07	2.63878e-07	0.0245106
"206.1006"	8	G54F	0.244609	-0.0639076	0.00203647	0.426067	0.0262204	0.717848	0.00242502	1.20538e-06	1.2436e-06	2.42397e-06	0.000128982	0.00817934
"206.1007"	4	G54H	-0.282431	0.00493476	-0.0115204	0.264959	0.0024389	0.799051	0.0020161	0.000649725	0.000570851	0.000615703	0.00280688	0.13042
"206.1009"	4	G54K	0.171373	-0.0141054	0.0187756	0.222497	0.0216688	1.26081	0.131916	0.000622372	0.000570851	0.000589687	0.00283822	0.398221
"206.1011"	6	G54M	0.116886	-0.0560747	-0.0231997	0.406299	-0.0174203	0.403896	0.00377347	5.62788e-05	2.50807e-05	4.78097e-05	2.48266e-05	8.83717e-05
"206.1013"	8	G54R	-0.0933119	-0.0172618	0.00309754	0.195451	0.0160676	1.00828	3.71998e-05	3.73361e-06	1.19289e-06	1.2566e-06	2.56293e-05	0.910451
"206.1014"	5	G54S	0.201518	-0.00246572	-0.0002395	0.317548	0.0293279	0.813714	0.0146231	0.000120923	0.000119639	0.000144837	0.00283822	0.00880507
"206.1015"	8	G54T	-0.191771	-0.0330429	0.0511355	0.323492	0.0234196	1.24165	0.000153229	6.54239e-06	1.2436e-06	1.56181e-06	1.29768e-06	0.199645
"206.1016"	6	G54W	0.160713	-0.0364415	0.0020854	0.318358	0.00545115	0.540342	0.0020846	3.29564e-05	2.50807e-05	2.99963e-05	0.000570987	0.000238192
"206.1017"	8	G54Y	0.0573052	-0.0497579	0.0239876	0.422016	0.0226426	0.539638	0.00382537	1.54578e-06	1.23073e-06	2.76434e-06	5.46424e-06	6.21422e-05
"206.1018"	8	S57A	1.16347	1.68018	1.82061	1.33093	1.09557	1.05117	0.41322	0.0314477	0.0423966	0.106352	0.476921	0.789282
"206.1019"	10	S57C	2.04431	2.67347	2.75221	1.61823	1.31279	1.00788	0.0021343	6.65268e-06	2.6382e-07	6.26014e-06	0.000757623	0.784359
"206.1020"	7	S57D	1.749	1.03613	0.927327	0.561116	0.583193	1.02434	0.00827217	0.757231	0.318274	0.000105653	0.00132641	0.833856
"206.1021"	10	S57E	1.27246	0.441318	0.569331	0.646117	0.279878	0.249941	0.568461	0.00090132	0.0051689	0.000152052	7.54364e-07	6.19895e-08
"206.1022"	9	S57F	1.07234	1.33485	2.11341	1.10652	1.08477	0.661122	0.370152	0.0386	0.000733493	0.471966	0.245015	0.000350184
"206.1023"	9	S57H	1.3292	1.70434	2.04268	1.31741	1.35974	1.43743	0.0628266	0.00193067	2.39651e-05	0.00194339	0.00253198	0.000683324
"206.1024"	6	S57I	1.17297	1.15039	0.963925	0.882101	0.805817	0.652454	0.315527	0.588761	0.985717	0.523151	0.284907	0.00133111
"206.1025"	8	S57K	1.37795	1.06953	1.49191	1.02456	1.45765	0.958061	0.0532837	0.483546	0.00968737	0.895742	3.86532e-05	0.951456
"206.1026"	9	S57L	1.05132	0.656225	0.782909	0.83371	0.842538	0.357855	0.550634	0.0266798	0.0755971	0.0200701	0.235642	3.55504e-07
"206.1027"	5	S57M	1.03722	1.78117	1.35763	0.93437	0.634051	0.697602	0.22167	0.112181	0.496253	0.660197	0.0100743	0.00244241
"206.1029"	4	S57R	1.66016	1.54647	1.13247	0.907118	1.54734	1.24145	0.128202	0.199127	0.568985	0.233914	0.00357721	0.134184
"206.1030"	4	S57T	0.91634	0.960975	0.869495	0.824565	1.00896	1.03345	0.938147	0.786496	0.806836	0.194053	0.96836	0.827308
"206.1031"	11	S57V	1.24175	1.75796	2.55571	1.73066	1.33945	0.738681	0.0727948	0.000159324	1.03254e-07	9.77508e-06	0.000527349	0.00478624
"206.1032"	9	S57W	1.10286	1.80394	2.51755	1.29624	1.3009	0.853238	0.0718366	0.00255204	1.89072e-06	0.013627	0.000985882	0.305603
"206.1033"	6	S57Y	1.71197	1.76408	1.77572	0.914706	1.28204	0.897596	0.0205317	0.00753704	0.00528559	0.613679	0.0879287	0.236924
"206.1034"	8	S58A	1.11504	1.1275	1.50204	1.20772	1.25859	1.05952	0.288349	0.470757	0.016164	0.0931941	0.00422865	0.920275
"206.1035"	6	S58C	1.85829	1.73858	1.38782	0.936511	0.889856	1.41652	0.040916	0.0666046	0.184076	0.637346	0.0910927	0.0290491
"206.1036"	4	S58D	2.52002	1.6068	1.08357	0.82863	1.05267	1.29138	0.0235121	0.151748	0.607315	0.121722	0.360061	0.0396763
"206.1037"	9	S58F	1.26532	1.47757	2.65341	1.56461	1.0594	0.740436	0.253814	0.00208838	1.48409e-06	1.75233e-05	0.402706	0.0043199
"206.1038"	7	S58G	0.964385	1.0337	1.72584	1.31017	1.02102	0.885053	0.743833	0.481216	0.0183672	0.103676	0.931146	0.63814
"206.1039"	9	S58I	1.78113	1.39733	1.94418	1.34665	1.13347	0.751749	0.0291702	0.0644935	0.0557602	0.307442	0.077518	0.00365738
"206.1040"	9	S58K	0.690333	0.643415	0.739347	0.57092	1.42505	0.865157	0.332986	0.00713432	0.00601642	8.991e-06	0.000594421	0.0221318
"206.1041"	10	S58L	1.20135	0.721184	0.871245	1.0426	1.11848	0.654543	0.263736	0.170669	0.352553	0.990443	0.279008	5.68772e-06
"206.1042"	10	S58M	1.05877	0.925018	1.10974	1.13988	1.02901	0.903522	0.928787	0.871907	0.639091	0.644369	0.81938	0.0770472
"206.1043"	11	S58N	0.577213	0.823335	0.880331	0.804576	1.16359	1.10548	0.189738	0.279526	0.127128	0.0147532	0.349628	0.166026
"206.1044"	9	S58P	1.69939	2.58836	3.75701	1.4696	1.40182	0.927624	0.00176054	7.231e-06	4.18694e-07	9.03164e-05	5.53411e-05	0.16811
"206.1045"	9	S58Q	0.916264	0.707043	1.0225	0.89863	0.988129	0.747636	0.633873	0.158141	0.453021	0.171739	0.744616	0.011561
"206.1046"	6	S58R	0.799632	0.740463	0.860708	0.608898	1.66112	0.805604	0.365027	0.0908141	0.184865	0.000405939	0.000102977	0.156593
"206.1047"	10	E417C	0.645156	0.77089	1.28305	1.1778	1.3051	0.731226	0.165551	0.336565	0.221466	0.10509	0.0180857	0.0189408
"206.1048"	9	E417R	0.763192	0.654341	1.0454	0.914002	1.07949	0.768638	0.427687	0.0402738	0.838259	0.355797	0.75497	0.0229365
"206.1050"	9	M418D	1.98424	0.56209	0.264211	0.334872	0.182422	0.417951	0.00230212	0.00104694	3.51877e-07	3.93822e-07	2.12962e-06	8.64173e-07
"206.1051"	4	M418L	1.32999	0.637168	0.557469	0.72399	0.510586	1.64415	0.244431	0.378891	0.0705752	0.0229783	0.0316114	0.00288714
"206.1052"	4	I419A	1.26844	0.315517	0.0628639	0.0856215	0.0439396	1.08815	0.572965	0.00533233	0.000589687	0.000589687	0.000583526	0.47764
"206.1053"	10	I419W	1.09347	0.580009	0.347241	0.336158	0.918269	0.640778	0.494781	0.0047163	3.82249e-07	1.00202e-07	0.123747	7.84039e-06
"206.1054"	7	E421D	1.25719	0.990684	1.06883	0.988154	1.05849	0.991834	0.255491	0.903343	0.882394	0.898099	0.883747	0.791041
"206.1055"	10	E421N	1.515	0.824022	1.00238	0.909633	0.871185	1.39611	0.0767397	0.378916	0.947843	0.0615629	0.112443	0.0479117
"206.1056"	10	E421P	1.42547	0.822188	0.768726	0.730501	0.829961	0.574765	0.0517771	0.0905449	0.0151919	0.000129066	0.010926	0.000416009
"206.1057"	10	E421Q	0.777317	0.906557	1.25896	1.21953	1.15162	0.888038	0.804255	0.610395	0.181862	0.0974146	0.0228993	0.109103
"206.1058"	9	E421T	0.771596	0.836499	1.11683	1.1378	1.43139	0.788805	0.776544	0.220679	0.788489	0.312072	2.47412e-05	0.0196581
"206.1059"	9	E421Y	1.442	1.41928	1.83613	1.27926	1.61253	0.784841	0.0555118	0.00563549	0.00161501	0.155296	5.6003e-06	0.00448116
"206.1060"	7	A422D	2.05147	0.789807	0.329945	0.412463	0.172338	0.364674	0.00241514	0.151862	1.15951e-05	9.17102e-06	0.00148704	1.9333e-05
"206.1061"	6	A422G	1.07367	0.626523	0.684527	0.771031	0.409469	1.08178	0.981909	0.0201444	0.0110582	0.00849946	0.00027864	0.883294
"206.1062"	6	A422H	0.822335	0.471406	0.325007	0.445641	0.442925	0.979551	0.692819	0.00215237	5.45896e-05	6.35433e-05	0.00015354	0.782789
"206.1063"	4	A422N	0.907665	0.44632	0.216035	0.394175	0.245715	0.810131	0.903277	0.0184836	0.000663817	0.000829945	0.00084895	0.056422
"206.1064"	5	D425K	0.809724	0.57065	0.520982	0.417393	0.626276	1.71971	0.615353	0.0417544	0.000771745	0.000196193	0.00264253	0.0430861
"206.1065"	5	D425L	1.0588	0.377085	0.400991	0.42766	0.654564	1.53612	0.813803	0.00346573	0.00167275	0.000219815	0.00236061	0.036069
"206.1066"	5	D425S	1.45585	0.98887	0.934264	0.844743	0.681041	0.554518	0.0567653	0.662093	0.609843	0.0212853	0.00359127	0.00736837
"206.1067"	4	G426H	1.21065	0.922404	0.822723	0.708751	1.02277	1.83788	0.570973	0.914883	0.522286	0.146793	0.616398	0.00379659
"206.1068"	4	G426L	1.15408	1.14559	1.03477	0.828752	0.969691	1.2002	0.642555	0.791004	0.827308	0.103812	0.991795	0.37415
"206.1069"	6	D427A	0.958416	0.561222	0.369949	0.375951	0.415903	0.959206	0.862612	0.0137214	8.66372e-05	4.22666e-05	6.98277e-05	0.757243
"206.1070"	5	D427E	1.32767	0.683821	0.237917	0.257471	0.211727	1.07145	0.207182	0.0257733	0.000278095	0.00013028	0.000202813	0.243152
"206.1071"	5	D427F	1.37952	0.694012	0.54669	0.449071	0.492196	0.930376	0.340815	0.197002	0.00392859	0.000391247	0.000754736	0.972861
"206.1072"	7	Q429G	1.10164	1.19125	0.951544	0.645315	0.714209	1.21644	0.0899361	0.546654	0.894605	0.00390369	0.00058998	0.233138
"206.1074"	5	V430I	0.895633	0.703186	0.674901	0.621319	0.87624	1.43443	0.968688	0.207182	0.0402026	0.00772133	0.498119	0.0244143
"206.1075"	16	Y112G L298P	4.09624	1.78462	1.93974	1.04137	0.716156	0.237072	2.39103e-10	0.000455298	9.58915e-06	0.348686	0.00181449	9.23085e-12
"206.1076"	17	Y112G A309D	4.73386	1.75745	1.89308	0.867434	0.371446	0.229417	1.25187e-11	0.018664	1.16529e-05	0.0967426	2.83362e-10	3.88495e-12
"206.1077"	7	Y112N A309P	4.09156	1.5237	1.13359	0.596465	0.332192	0.0466796	1.58438e-05	0.0193738	0.474369	7.32278e-05	0.00118098	5.34769e-06
"206.1081"	21	Y112V L298P	2.45586	0.893923	0.988491	0.651442	0.472491	0.510062	1.31062e-09	0.448106	0.864922	1.89552e-08	3.04176e-13	4.50265e-12
"206.1082"	22	Y112V A309D	2.17691	0.773099	0.897177	0.531813	0.296804	0.276929	6.86489e-08	0.0057409	0.115503	8.61361e-11	2.9387e-14	2.10732e-15
"206.1083"	29	Y112V T373K	1.46122	0.899672	0.852762	0.629774	0.686486	0.821064	0.000163787	0.416912	0.0583431	8.49731e-12	1.27568e-11	0.000701865
"206.1084"	8	D314A	1.25356	0.956423	0.744912	0.198246	0.813913	0.983646	0.20037	0.75926	0.0324373	1.283e-06	0.0107727	0.999177
"206.1085"	7	D314C	1.10956	0.92858	0.704399	0.272634	0.809599	0.84948	0.65081	0.957739	0.0558611	6.1912e-06	0.0494011	0.21302
"206.1086"	5	D314E	0.95754	0.870717	0.714651	0.247331	0.97606	0.748205	0.801641	0.628294	0.0284983	0.00013028	0.577755	0.200661
"206.1087"	6	D314F	1.41988	1.28418	1.06405	0.248676	0.865758	0.681291	0.0557352	0.171035	0.775464	2.75788e-05	0.0769446	0.0110582
"206.1088"	7	D314G	1.40474	1.24559	0.763275	0.225553	0.987693	0.803379	0.119034	0.351455	0.16691	5.87629e-06	0.861063	0.0272451
"206.1089"	6	D314H	0.729046	0.998211	0.829039	0.268772	1.06395	0.802144	0.843891	0.968584	0.201184	2.93737e-05	0.824675	0.103807
"206.1090"	5	D314I	1.15043	0.874482	0.832467	0.339738	0.86376	0.825294	0.424778	0.615353	0.136481	0.000196193	0.172951	0.0161749
"206.1091"	11	D314K	1.75591	0.968933	0.944401	0.251949	1.11881	0.88192	0.0496877	0.78015	0.355804	1.61215e-08	0.0707292	0.0383137
"206.1092"	5	D314L	1.06786	1.14783	0.927565	0.352172	0.869734	0.707503	0.484729	0.294002	0.761462	0.000144837	0.267827	0.0147294
"206.1093"	8	D314M	1.1279	0.844391	0.616548	0.189188	0.933111	0.879466	0.529753	0.364419	0.000732348	1.26973e-06	0.697835	0.0884655
"206.1094"	4	D314N	0.935275	0.805817	0.62407	0.306531	1.13585	0.989674	0.82959	0.781995	0.150082	0.000670969	0.468903	0.640459
"206.1095"	4	D314Q	1.3345	1.10755	0.700939	0.2463	0.843147	0.882952	0.284494	0.917206	0.0447153	0.000622372	0.120462	0.227083
"206.1096"	4	D314R	1.53054	1.5147	1.17168	0.306137	1.06269	0.995366	0.114153	0.152586	0.836445	0.000615703	0.390108	0.998832
"206.1097"	6	D314T	1.39276	1.07347	0.891651	0.327309	0.80966	1.03457	0.126312	0.692819	0.27483	3.3302e-05	0.0232533	0.72837
"206.1098"	6	D314V	1.08731	1.18674	0.968022	0.50631	0.965638	1.19524	0.551488	0.415	0.775464	7.53671e-05	0.47319	0.363764
"206.1099"	5	D314W	1.43494	1.2235	0.860265	0.205989	0.838654	0.7664	0.129062	0.210976	0.276314	0.00012353	0.285207	0.0534481
"206.1100"	5	D314Y	1.42751	1.32032	0.965321	0.229095	0.941333	0.799713	0.125795	0.181143	0.615353	0.000126189	0.257755	0.0738805
"206.1101"	5	K315A	1.26747	1.46166	1.24399	1.08169	1.19186	0.745202	0.242097	0.257162	0.595257	0.332915	0.0306937	0.0755872
"206.1102"	8	K315C	1.22845	1.3358	1.33606	1.10446	1.12581	1.08324	0.27543	0.118001	0.12906	0.80202	0.0704977	0.304576
"206.1103"	9	K315D	1.43052	0.981476	0.859583	0.744902	1.06774	0.767221	0.180433	0.690246	0.148627	0.0142303	0.494795	0.105789
"206.1104"	5	K315F	1.06057	1.11215	0.901207	1.05671	0.792814	0.664876	0.611677	0.819902	0.582627	0.877296	0.0442883	0.00305304
"206.1105"	6	K315G	2.5139	1.85637	1.4045	1.14804	0.769443	0.708975	0.00480053	0.148383	0.342726	0.590407	0.0232533	0.00203505
"206.1106"	7	K315H	1.55712	1.14733	1.07715	1.16505	0.712028	0.741208	0.0422196	0.218753	0.763959	0.189674	0.0116957	0.00461351
"206.1107"	6	K315I	4.17194	2.72881	2.16623	1.85793	1.07969	0.813085	0.00215237	0.00180317	0.0020846	0.000364085	0.615844	0.0139053
"206.1108"	7	K315L	3.93384	3.26467	2.21166	1.81179	1.25535	0.951241	4.67052e-05	2.49723e-05	3.2782e-05	1.97197e-05	0.00189588	0.713973
"206.1109"	6	K315M	1.00885	1.26563	1.39929	1.11553	1.00565	0.855526	0.343942	0.355006	0.0554304	0.821542	0.819086	0.230366
"206.1110"	9	K315P	1.1999	0.934246	0.880579	0.530076	1.18095	1.04361	0.509883	0.414223	0.168711	1.08604e-05	0.0102595	0.934926
"206.1111"	6	K315Q	2.77203	2.46148	2.16792	1.4369	1.07903	1.07205	0.00175981	0.00371645	0.0253956	0.0557352	0.61753	0.20457
"206.1112"	7	K315S	1.58309	1.4731	1.13879	1.22682	0.9586	0.941977	0.0166903	0.0440426	0.770704	0.147494	0.847159	0.963017
"206.1113"	7	K315T	1.96493	1.51039	1.22424	1.13349	0.781515	0.883075	0.00442587	0.00882722	0.0963895	0.254569	0.0615048	0.082266
"206.1114"	4	K315V	1.65839	1.47897	1.18462	1.30868	0.9135	0.781935	0.0466181	0.187108	0.894007	0.159419	0.267357	0.128938
"206.1115"	6	K315W	1.97869	1.56656	1.11946	0.872775	0.753511	0.651313	0.0119168	0.0487942	0.328354	0.205423	0.00702714	0.00377347
"206.1116"	5	K315Y	2.03589	1.42864	1.08546	0.786753	0.769467	0.721299	0.00808936	0.124507	0.933262	0.0458572	0.0817019	0.0425492
"206.1117"	7	G317A	1.70387	1.08603	1.11024	1.10592	1.06393	1.0902	0.0369289	0.226287	0.61002	0.205018	0.529224	0.700838
"206.1118"	6	G317D	1.86149	1.58097	1.23457	1.2406	0.831682	0.767112	0.012834	0.0198898	0.346381	0.0360032	0.181027	0.0237229
"206.1119"	7	G317E	2.35953	2.12282	1.57309	1.22537	1.06404	1.17694	0.000600886	0.000862693	0.0355528	0.235745	0.191171	0.384329
"206.1120"	7	G317F	2.6233	1.69842	1.41002	0.90425	0.920814	1.03493	0.00562601	0.0145156	0.194185	0.54372	0.162126	0.851128
"206.1121"	5	G317H	3.73343	2.92812	2.2202	1.6953	0.939122	0.987733	0.000541057	0.000613577	0.00157103	0.000510354	0.451089	0.737651
"206.1122"	9	G317I	1.32861	0.762159	0.990158	0.849355	1.25327	0.766826	0.0988481	0.788489	0.993796	0.0240084	0.00456625	0.00341504
"206.1123"	4	G317K	4.65861	2.9387	1.66966	1.27366	1.16434	0.875427	0.00213857	0.0053807	0.136482	0.239716	0.09029	0.4266
"206.1124"	7	G317L	2.18959	1.99862	1.31888	0.827294	1.19626	1.36609	0.00108378	0.00562601	0.101815	0.228839	0.0800814	0.0143389
"206.1125"	4	G317M	1.96855	1.53581	1.13482	1.09441	0.991053	0.678313	0.0631716	0.134947	0.430015	0.360149	0.597912	0.0162773
"206.1126"	6	G317N	1.89757	1.55552	1.50212	1.3213	1.09657	0.726998	0.00648372	0.00957031	0.0125778	0.0554304	0.102641	0.128097
"206.1127"	5	G317P	1.89688	1.21325	0.656314	0.376463	0.870237	0.620406	0.0168831	0.646981	0.0257733	0.000174972	0.535465	0.00305304
"206.1128"	11	G317Q	0.997649	0.769735	1.10542	1.01489	1.12552	0.963298	0.640527	0.479278	0.436755	0.793654	0.038155	0.761356
"206.1129"	5	G317R	2.89673	2.49243	1.63718	1.00189	1.14606	0.987262	0.0023184	0.00210591	0.128404	0.993736	0.25997	0.891758
"206.1130"	5	G317T	2.82462	1.68443	1.32565	0.698687	0.999023	0.712797	0.00244241	0.0639146	0.518035	0.0143082	0.713164	0.0043744
"206.1131"	6	G317W	2.24424	1.50254	0.993476	0.638188	0.796807	0.746689	0.00258286	0.0763492	0.962876	0.0255526	0.0446226	0.0266753
"206.1132"	6	G317Y	2.01011	1.54053	1.30625	1.01898	0.887217	0.776405	0.00487244	0.0271694	0.13669	0.907839	0.274258	0.0142796
"206.1133"	10	D318A	1.48824	0.877184	0.692677	0.342042	0.945031	1.00943	0.033386	0.58355	0.0172327	8.78023e-08	0.23413	0.863207
"206.1134"	4	D318C	1.93594	1.37598	1.00449	0.410142	0.870745	1.30157	0.0281829	0.229344	0.670063	0.000821231	0.203811	0.399858
"206.1135"	7	D318E	1.86136	1.04694	0.866091	0.409849	0.761426	1.13873	0.0154284	0.60077	0.156975	1.05815e-05	0.00664883	0.733834
"206.1136"	4	D318F	2.6461	1.82579	1.08927	0.380264	0.962966	0.972171	0.00365732	0.0131835	0.665801	0.000730818	0.551854	0.852488
"206.1137"	8	D318G	0.673908	0.691529	0.706203	0.552882	0.986986	0.860424	0.63137	0.0608159	0.0198677	2.4523e-05	0.933167	0.193919
"206.1138"	9	D318H	0.803365	0.750592	0.83345	0.335423	1.07327	0.998267	0.603726	0.0676444	0.0284592	4.0195e-07	0.293093	0.884079
"206.1139"	4	D318I	1.53837	1.13183	0.871484	0.292942	1.08333	2.0713	0.148431	0.50717	0.314484	0.000622372	0.282863	0.000951316
"206.1140"	8	D318K	0.850287	0.881508	0.750434	0.386419	0.745808	1.12049	0.58376	0.229333	0.0537946	2.35134e-06	0.00442601	0.595147
"206.1141"	5	D318L	1.5057	0.997143	0.847358	0.351615	0.613284	1.23787	0.195192	0.887622	0.115168	0.000147926	0.00341424	0.0879656
"206.1142"	5	D318M	0.366268	0.950061	0.865579	0.378596	0.679254	0.951401	0.521429	0.914556	0.307446	0.000155923	0.00689376	0.850549
"206.1143"	6	D318P	2.62019	2.54756	1.50515	0.361712	1.17423	0.798037	0.0198898	0.0046596	0.0854758	3.47188e-05	0.0528255	0.0343459
"206.1144"	10	D318Q	1.21621	0.721074	0.700991	0.367528	0.884879	0.800941	0.141182	0.203889	0.00790106	9.05246e-08	0.185251	0.270888
"206.1145"	10	D318S	1.62728	0.751138	0.727078	0.798288	0.965496	0.900824	0.0400045	0.0504606	0.0163068	0.0151919	0.311399	0.376923
"206.1146"	7	D318T	1.53256	0.986627	0.969463	0.475564	0.841936	1.38367	0.0459316	0.891114	0.495069	2.4013e-05	0.445989	0.00854567
"206.1147"	5	D318V	1.69294	0.85006	0.710966	0.294623	0.834874	1.39871	0.0588366	0.528252	0.0894366	0.000135929	0.294782	0.112181
"206.1148"	4	D318W	1.46461	1.2651	0.785005	0.286142	0.63374	1.44015	0.11962	0.299238	0.172849	0.000622372	0.00642671	0.117546
"206.1149"	4	D318Y	2.23453	1.02008	0.588809	0.241567	1.02661	2.42388	0.0336323	0.611416	0.0644294	0.000615703	0.877408	0.00213857
"206.1150"	10	G319D	1.63433	0.809633	0.91437	0.9764	1.15861	0.765762	0.0158205	0.158908	0.268489	0.183071	0.0922875	0.287254
"206.1151"	9	G319E	1.36102	0.788152	0.944953	1.00028	0.944007	1.05689	0.2587	0.305603	0.297417	0.503662	0.928505	0.215592
"206.1153"	6	G319H	1.01278	0.749706	0.994919	1.00653	0.934435	0.864595	0.389526	0.731959	0.668325	0.851369	0.727487	0.318992
"206.1154"	9	G319I	1.40319	0.755827	0.566256	0.418081	0.80503	0.762143	0.124119	0.130917	0.00120889	1.60406e-06	0.0721085	0.00135661
"206.1155"	6	G319K	1.8594	1.90759	1.87641	1.30885	1.03768	1.57954	0.0206623	0.00435611	0.00215237	0.0285256	0.548544	0.0104687
"206.1156"	7	G319L	1.42334	0.70775	0.656644	0.817798	0.757657	1.03891	0.13154	0.262008	0.0156169	0.12653	0.00192449	0.271516
"206.1157"	7	G319M	0.530403	0.574458	0.62821	0.782853	0.950086	1.20679	0.104146	0.0240353	0.00652342	0.0219119	0.369579	0.0963895
"206.1158"	8	G319N	0.594162	0.635339	0.750185	0.824305	0.860106	1.14786	0.402698	0.0792354	0.0488659	0.0438878	0.197409	0.186932
"206.1159"	8	G319P	1.49973	0.755576	0.697531	0.2044	1.12008	0.884733	0.050546	0.285547	0.0129306	1.283e-06	0.105619	0.110897
"206.1160"	7	G319Q	0.661275	0.783755	0.796038	0.891148	1.10596	1.31093	0.335707	0.11593	0.125438	0.255491	0.701516	0.0575816
"206.1161"	7	G319T	0.976366	0.715052	0.951221	0.884847	1.03737	1.04616	0.748848	0.103676	0.407673	0.145041	0.810896	0.704113
"206.1162"	8	G319V	0.913254	0.482682	0.549986	0.407026	0.702385	1.10758	0.87944	0.00974554	0.00056183	4.50789e-06	0.000926382	0.638725
"206.1163"	8	G319W	1.02995	0.800042	0.805406	0.85143	0.835055	1.01037	0.349341	0.442064	0.296866	0.0527769	0.0698564	0.913724
"206.1164"	8	G319Y	2.01704	1.87288	1.71145	1.23092	0.889287	1.39479	0.0010374	0.000574851	0.0008377	0.0515276	0.147503	0.00111591
"206.1165"	7	I321A	2.81682	1.81206	1.62663	0.781778	0.87832	0.907915	7.95754e-05	0.000971217	0.00358736	0.0228199	0.804033	0.175897
"206.1167"	4	I321D	2.04217	0.252914	0.0933967	0.0634238	0.111146	1.60608	0.0575675	0.0020765	0.000596093	0.000589687	0.000708495	0.0294685
"206.1168"	8	I321F	1.59085	1.17396	1.43882	0.949532	0.83332	1.1427	0.0346734	0.20037	0.0131573	0.458157	0.0326909	0.220658
"206.1169"	6	I321G	2.07012	0.350978	0.117538	0.0514487	0.253465	0.96512	0.00410151	0.00123501	2.81652e-05	2.64407e-05	0.000244243	0.68228
"206.1170"	7	I321H	1.99035	0.514633	0.173877	0.0767254	1.00142	1.10512	0.00407118	0.0119067	2.83481e-05	5.75467e-06	0.603393	0.207395
"206.1171"	6	I321K	2.07301	0.553158	0.202745	0.10043	0.299658	1.1999	0.00331318	0.00943837	7.16894e-05	2.64407e-05	4.69574e-05	0.14572
"206.1172"	7	I321L	0.826918	0.88816	1.0465	1.03833	1.06999	0.872945	0.908591	0.753875	0.452824	0.743833	0.297752	0.188187
"206.1173"	6	I321M	1.09835	0.7503	0.935557	0.948945	0.699925	0.9835	0.526262	0.263455	0.632242	0.34516	0.00349264	0.541959
"206.1174"	8	I321N	1.89393	0.497713	0.15557	0.037313	0.0706555	1.03339	0.00499115	0.00962951	1.51421e-06	1.26973e-06	0.000177102	0.754551
"206.1175"	7	I321P	2.13589	0.644387	0.200347	0.0616987	0.56372	1.04856	0.00146408	0.0146943	8.10677e-06	5.75467e-06	0.00786997	0.957739
"206.1176"	5	I321Q	1.68411	0.348989	0.137106	0.0658325	0.186916	1.29288	0.0467172	0.00107114	0.000133076	0.00012353	0.000192535	0.105824
"206.1177"	7	I321R	3.44983	1.88717	1.47262	0.357242	1.14462	1.03461	0.000124301	0.00291684	0.0283411	7.46401e-06	0.239431	0.38072
"206.1178"	5	I321S	1.65042	0.582909	0.499024	0.398369	0.309428	0.853147	0.196096	0.0201352	0.0100988	0.000162612	0.000963193	0.14208
"206.1179"	7	I321V	1.56617	1.59484	1.61993	1.23238	1.07031	1.18475	0.0751351	0.092903	0.00882722	0.0886881	0.0851759	0.0149659
"206.1180"	8	I321W	1.52672	0.838649	0.832161	0.562391	0.80507	0.790942	0.0303259	0.989298	0.461917	1.66369e-05	0.0090533	0.0397407
"206.1181"	8	I321Y	1.61563	0.666328	0.90187	0.824886	0.929335	1.21781	0.0348507	0.283689	0.9531	0.00746111	0.166291	0.122432
"206.1182"	7	L326A	1.07471	0.897337	0.888385	0.456937	0.982593	1.05106	0.732172	0.62089	0.631844	1.4333e-05	0.996465	0.991192
"206.1183"	8	L326C	0.675383	0.875919	0.998347	0.439046	1.20814	1.08019	0.344053	0.465694	0.56408	3.18206e-06	0.0349497	0.139245
"206.1184"	5	L326D	-0.478331	0.244811	0.0598958	0.00240004	0.0327749	0.651302	0.0211385	0.000931639	0.000124853	0.000118368	0.000118407	0.00702996
"206.1186"	6	L326F	1.3873	1.44226	1.90321	1.46075	1.1044	1.17839	0.262437	0.112177	0.00490875	0.00861962	0.430026	0.0899063
"206.1187"	7	L326G	1.04639	1.40737	1.80325	1.33038	1.4487	0.976197	0.305596	0.0655538	0.000784092	0.0134004	0.000326294	0.596169
"206.1188"	8	L326I	2.97581	1.6847	1.54952	1.13937	0.929752	1.46941	0.000557551	0.00227992	0.00627007	0.329522	0.308813	0.00424716
"206.1190"	19	L326M	0.130381	0.598781	1.02491	1.12038	0.93926	0.931663	0.0111356	0.0438414	0.958728	0.0352186	0.184823	0.550429
"206.1192"	5	L326P	0.694339	0.256645	0.053051	0.0902948	0.0218156	1.02017	0.628294	0.000481282	0.00012353	0.00012222	0.000118407	0.799619
"206.1194"	8	L326S	1.25218	0.460649	0.429096	0.190161	0.639239	0.832271	0.287413	0.0176838	0.000634589	1.37964e-06	0.00523428	0.0164399
"206.1195"	6	L326V	1.07638	1.04269	0.985303	0.657075	1.14504	1.09688	0.65966	0.644178	0.838291	0.0237229	0.190582	0.47764
"206.1196"	6	L326Y	0.645275	0.873743	1.41583	1.36193	1.16626	0.878311	0.24265	0.633941	0.0288737	0.0252394	0.0757525	0.184076
"206.1197"	5	V329A	1.29187	1.44502	1.72751	1.49506	1.03947	1.02947	0.155321	0.147123	0.0220329	0.0242489	0.719047	0.444784
"206.1198"	6	V329C	2.0097	1.76284	1.59185	0.99383	0.948617	1.03897	0.151082	0.177083	0.163694	0.812272	0.945581	0.509268
"206.1199"	7	V329D	0.827044	-0.0168075	0.760463	0.318929	0.300463	1.01721	0.713973	5.18245e-05	0.227987	1.36301e-05	1.65591e-05	0.72388
"206.1200"	8	V329E	0.0444852	-0.0278493	0.00417878	0.183374	0.0141905	1.13069	0.00611468	1.43796e-06	1.87906e-06	1.30992e-06	0.000133172	0.746724
"206.1202"	6	V329G	0.938202	0.0936948	0.178217	0.4269	0.315406	2.01675	0.70519	9.85122e-05	0.000138582	0.000109745	0.000121662	0.00088056
"206.1204"	7	V329K	1.23796	0.131822	0.554598	0.650147	0.293559	1.1207	0.226287	2.97586e-05	0.00187819	6.79903e-05	1.22371e-05	0.901595
"206.1205"	7	V329M	0.953792	1.118	1.33523	1.29861	1.26416	1.04536	0.891114	0.254569	0.0552972	0.050693	0.0168263	0.326915
"206.1206"	5	V329N	1.49669	0.0136286	0.107799	0.426811	0.0723784	0.987687	0.491296	0.000167805	0.000126189	0.000184335	0.000138959	0.836216
"206.1207"	6	V329P	0.524419	-0.0341102	0.0199755	0.162712	0.0177742	0.835127	0.327174	3.06314e-05	2.56165e-05	2.64407e-05	0.000570987	0.0652006
"206.1209"	6	V329S	1.54904	1.29321	1.85266	1.14794	0.982873	1.03463	0.0445821	0.664853	0.0388415	0.385592	0.85275	0.562708
"206.1210"	7	V329T	1.67249	1.78867	2.22309	1.83696	1.5807	1.07582	0.0161946	0.000855874	2.72657e-05	3.86022e-05	0.000221473	0.168953
"206.1211"	6	V329W	2.96659	2.61628	2.39945	0.983412	0.965024	1.45911	0.000685371	0.000216876	0.000146834	0.534082	0.865917	0.00797706
"206.1212"	7	V329Y	1.19896	1.41556	1.60013	0.688604	1.04103	1.44351	0.214647	0.0561448	0.00404282	0.00730292	0.249305	0.0102973
"206.1213"	8	M64C Y112N L298P	3.60585	1.22381	0.543324	0.169194	0.15523	0.0651352	2.86344e-05	0.196052	0.0117103	1.37964e-06	2.17359e-06	1.16828e-06
"206.1215"	6	R73F Y75K L298P A309D	1.96716	0.424323	0.206216	0.363952	0.0590223	0.142676	0.0290491	0.00963689	0.000179505	3.89161e-05	0.000133172	2.48169e-05
"206.1216"	29	R73F Y75K L298P T373K	2.08051	1.79763	1.47449	0.874905	0.807959	0.623357	2.71772e-09	5.19894e-07	2.33204e-05	0.00129871	2.84498e-06	1.76278e-11
"206.1218"	18	Y75K L298P A309D T373K	2.83359	1.5659	1.45236	0.612809	0.342711	0.16655	5.53703e-07	5.64795e-05	0.0174958	0.000803247	4.70963e-12	4.90293e-13
"206.1219"	18	R73F Y75K L298P	1.87507	1.40129	1.54069	1.02967	0.743792	0.534335	3.65896e-05	0.00299477	0.00129721	0.536074	0.000415669	7.45571e-09
"206.1220"	20	R73F Y75K A309D	1.04847	0.89887	0.767636	0.42871	0.256708	0.283889	0.333412	0.411511	0.00298781	2.76381e-12	1.71648e-13	1.38671e-13
"206.1221"	22	R73F Y75K T373K	0.507575	0.658911	0.262245	0.392348	0.258135	0.813673	0.00322421	0.000259368	1.11205e-14	6.53251e-14	5.30074e-11	0.000435607
"206.1222"	21	R73F A309D T373K	1.78131	0.57771	0.475545	0.524605	0.259859	0.620257	3.05069e-05	0.00179315	3.02936e-09	1.28354e-11	4.89787e-12	8.07353e-08
"206.1223"	20	Y75K L298P A309D	1.90549	1.60114	1.91189	0.827213	0.358461	0.17632	3.64172e-06	3.36069e-05	0.000512252	0.00152133	5.76896e-13	2.80653e-14
"206.1224"	23	L298P A309D T373K	2.26742	1.46986	1.45331	0.731273	0.503812	0.355339	2.25838e-08	0.000281747	4.14404e-06	9.9757e-06	1.09137e-12	1.63517e-15
"206.1225"	20	Y75K A309D T373K	0.838339	1.2448	1.08232	0.798044	0.461209	0.455703	0.81456	0.0933448	0.308839	0.0024269	2.86235e-11	3.18203e-13
"206.1226"	21	A52Y R73F	1.08616	0.757113	0.234886	0.255354	0.0931711	0.614895	0.106488	0.029167	1.6866e-13	2.49186e-14	4.62388e-12	2.05707e-07
"206.1227"	29	H48G R73F	1.85938	0.772154	0.227412	0.492194	0.107768	0.656708	6.70534e-05	0.00349919	6.90459e-19	8.69459e-17	1.9076e-11	1.28567e-11
"206.1228"	27	A52Y Y75K	0.750987	0.574202	0.202193	0.266593	0.0942907	0.498836	0.0375106	1.43173e-06	1.58563e-15	3.76776e-18	1.58809e-12	8.68244e-16
"206.1229"	23	H48G Y75K	0.789539	0.312023	0.118467	0.442648	0.0769308	0.780425	0.0466496	7.66967e-11	5.40093e-16	4.54553e-14	4.54494e-09	3.79957e-06
"206.1230"	21	A52Y L298P	1.8018	0.936807	1.0218	0.535497	0.961369	0.973343	1.74176e-05	0.581003	0.76137	1.66184e-08	0.351442	0.92771
"206.1231"	20	H48G L298P	0.296341	0.127159	0.324338	0.247584	0.187666	1.31246	0.000187488	4.71748e-11	1.06094e-11	3.78502e-14	4.02664e-13	0.000509791
"206.1232"	27	A52Y A309D	2.07601	0.904311	0.935724	0.561082	0.346439	0.417001	2.99379e-10	0.740902	0.786436	1.64194e-13	4.79455e-17	5.24136e-18
"206.1233"	29	H48G T373K	0.853145	0.219856	0.174246	0.399799	0.112462	1.11438	0.182967	3.21168e-14	1.82276e-19	1.53699e-18	4.48108e-14	0.0347288
"206.1234"	27	I60C R73F	2.08252	1.46418	2.21023	1.06304	0.817501	0.705847	2.9634e-07	3.99726e-06	3.56991e-11	0.845679	0.000163054	4.68888e-09
"206.1235"	52	I60C L298P	2.22395	2.20432	2.11738	0.404337	1.46181	1.77841	5.34617e-12	2.9191e-19	1.03607e-22	4.40857e-31	2.19e-21	1.17046e-20
"206.1236"	25	I60C A309D	3.91096	3.00431	3.04747	0.657638	0.635975	0.6196	3.51174e-14	1.72687e-13	1.71924e-15	1.71749e-06	3.74737e-09	8.44294e-12
"206.1240"	5	M64C L298P A309D	2.28996	0.281933	0.186161	0.194192	0.195042	0.087434	0.0768882	0.00873775	0.000840253	0.00012353	0.00015125	0.00011711
"206.1244"	8	H48G Y112G A309P	4.67796	0.386669	0.0469853	0.349939	0.0331783	0.247976	0.000199427	0.000219907	1.283e-06	4.87801e-06	0.000577225	1.19289e-06
"206.1247"	23	M64C A309P	2.99268	1.1037	1.16902	0.890116	0.571856	0.137926	4.88964e-11	0.943459	0.452466	0.0376705	3.44041e-11	3.93364e-16
"206.1248"	29	M64C Y112G	7.64436	1.65086	1.95241	0.976189	0.509862	0.152384	3.48907e-19	1.15455e-06	9.10428e-08	0.54157	1.03166e-15	9.75735e-20
"206.1249"	23	H48G M64C	2.75686	0.503798	0.234105	0.635039	0.0975801	0.260724	1.78322e-08	1.92519e-08	3.99691e-12	6.27083e-07	3.07399e-12	4.9901e-16
"206.1250"	40	H77Y Y112G	4.32279	2.58831	3.89238	2.71507	0.573125	0.183117	1.23778e-18	9.69975e-18	3.96879e-25	2.95489e-19	3.0839e-17	3.6597e-26
"206.1251"	22	A52Y H77Y	1.82592	1.02871	1.08289	0.762041	0.635295	0.49155	1.38256e-05	0.36625	0.471382	1.21485e-05	3.92563e-08	7.44821e-14
"206.1252"	25	H48G H77Y	1.09349	0.538854	0.802085	0.688742	0.386648	0.672661	0.181022	8.25879e-07	0.00106104	1.32639e-09	1.1753e-13	6.58181e-10
"206.1253"	14	L298P A309P	1.61091	0.731611	0.407347	0.424706	0.307315	0.254572	0.112834	0.101996	2.63025e-06	1.77523e-09	3.47634e-09	1.74891e-10
"206.1254"	15	R73F Y75K A309D T373K	1.03686	1.01202	0.531234	0.403359	0.210297	0.300845	0.34596	0.352129	4.12964e-07	1.30687e-10	4.37978e-10	4.63548e-11
"206.1255"	17	R73F L298P T373K	0.744196	0.251525	0.441689	0.395135	0.421838	0.953728	0.417506	1.59616e-07	1.76326e-06	2.30024e-11	9.63502e-11	0.159985
"206.1256"	6	H77Y L298P A309D	4.78711	1.60934	1.63849	0.48731	0.15457	0.0759379	0.000124576	0.0118364	0.00573014	0.00018295	3.77935e-05	2.48169e-05
"206.1257"	16	H48G Y112N	2.52732	0.281768	0.296132	0.160011	0.097956	0.384417	8.21219e-06	2.83884e-08	6.79102e-11	1.01072e-11	6.48262e-11	1.23569e-11
"206.1258"	23	S58V	0.7384	1.44608	1.9391	1.35544	1.017	1.07709	0.970274	0.00184177	2.60799e-07	2.203e-06	0.462631	0.636625
"206.1259"	4	S58Y	1.84901	1.78441	1.77138	1.62331	1.10244	0.671817	0.0757345	0.0212745	0.0152636	0.0105326	0.191543	0.0183384
"206.1260"	9	D352A	1.44159	0.91147	0.825777	0.339065	1.08468	0.765152	0.175426	0.48039	0.0628266	4.54224e-07	0.610682	0.0620066
"206.1261"	8	D352C	0.911549	0.942515	0.744373	0.292388	0.92302	0.870248	0.706458	0.421516	0.0261761	1.46801e-06	0.501634	0.3144
"206.1262"	7	D352E	0.972407	0.962599	0.741923	0.326351	0.859654	0.851686	0.617776	0.523403	0.0113947	6.7289e-06	0.0290926	0.0509546
"206.1263"	6	D352F	0.924183	0.859922	0.542017	0.309838	0.898677	1.05442	0.919199	0.565934	0.00309078	3.26143e-05	0.655117	0.853241
"206.1264"	6	D352G	0.976425	1.06656	1.1242	0.791779	0.989797	0.661491	0.420486	0.415	0.691059	0.157994	0.877234	0.0129204
"206.1265"	7	D352H	1.81633	1.98321	1.21683	0.279391	0.952655	1.02869	0.011539	0.00265518	0.323657	6.12696e-06	0.665731	0.98943
"206.1266"	8	D352K	2.72159	2.56038	1.81531	0.576624	1.11421	0.859477	0.000196194	6.00079e-05	0.000496903	1.72685e-05	0.304892	0.116552
"206.1267"	8	D352L	0.799922	0.657331	0.521451	0.350316	0.849637	0.570321	0.971191	0.0915958	0.00154189	2.06006e-06	0.158815	0.00380031
"206.1268"	8	D352P	0.642283	0.716742	0.617033	0.220658	0.989247	0.632672	0.533815	0.401539	0.0166261	1.29639e-06	0.539253	0.00667423
"206.1269"	8	D352Q	2.2885	1.75128	1.20228	0.441179	0.945554	0.847702	0.00175083	0.0146761	0.196052	3.18206e-06	0.374935	0.150622
"206.1270"	8	D352R	1.62296	2.53814	1.83933	0.478366	1.04729	0.849228	0.00619194	9.24502e-05	0.00152016	4.04267e-06	0.439296	0.0517754
"206.1271"	8	D352S	1.73756	1.78399	1.53504	0.977085	0.937186	1.0982	0.044322	0.0052196	0.0200875	0.923552	0.582488	0.576695
"206.1272"	8	D352T	1.42681	1.63146	1.5358	0.928409	0.835221	0.739523	0.0270214	0.00441592	0.0199774	0.367702	0.0807102	0.0181838
"206.1273"	6	D352V	1.89746	1.96102	1.32408	0.499887	0.915954	1.36872	0.0200167	0.00238684	0.131727	8.40958e-05	0.540592	0.02187
"206.1274"	7	D352W	0.988015	1.05395	0.685506	0.359911	0.864123	1.10891	0.936645	0.945429	0.00401464	7.61997e-06	0.552684	0.665185
"206.1275"	7	D352Y	1.21109	0.869621	0.690583	0.251794	0.929981	1.20575	0.495069	0.704113	0.00532837	6.00037e-06	0.274735	0.135542
"206.1276"	8	D316A	1.50073	1.10997	0.853173	0.2837	0.924201	1.69234	0.0931941	0.384393	0.0884655	1.37964e-06	0.596773	0.000106837
"206.1277"	7	D316C	0.866481	0.846329	0.58073	0.246522	0.847866	0.731996	0.864998	0.274414	0.00224419	6.00037e-06	0.19726	0.0539082
"206.1278"	7	D316F	1.07175	0.734122	0.590751	0.219263	1.07142	0.755102	0.755553	0.31295	0.0140774	5.81518e-06	0.25113	0.234874
"206.1279"	4	D316G	2.4641	1.38088	0.839919	0.535707	1.0019	0.661367	0.015637	0.0875176	0.369446	0.00166947	0.961334	0.0105326
"206.1280"	5	D316H	0.495259	0.519203	0.44193	0.183077	0.864764	0.715193	0.10303	0.010487	0.000520404	0.00012353	0.102972	0.0955195
"206.1281"	5	D316I	0.878732	0.676477	0.432031	0.19893	0.752361	0.578354	0.496253	0.0650485	0.000824559	0.000126189	0.0139816	0.0204175
"206.1282"	8	D316K	0.646418	0.574861	0.508609	0.175547	0.628837	0.858628	0.472027	0.0237756	7.58775e-05	1.283e-06	0.000718603	0.065805
"206.1283"	6	D316L	0.816255	0.775752	0.426179	0.169831	0.877429	0.917436	0.432983	0.100799	0.000580176	2.67209e-05	0.148353	0.341513
"206.1284"	8	D316M	1.01072	0.965527	0.725103	0.258576	0.863342	1.08098	0.600879	0.935033	0.0561443	1.35133e-06	0.393029	0.480973
"206.1285"	8	D316N	0.71496	0.833776	0.691495	0.773744	0.954386	0.896729	0.49652	0.505712	0.030484	0.00367727	0.565561	0.56967
"206.1286"	7	D316Q	1.02639	0.67625	0.505623	0.234921	0.755793	0.906752	0.871949	0.0578726	0.00130521	6.00037e-06	0.00274172	0.164886
"206.1287"	6	D316R	1.66575	1.60335	1.11769	0.297279	0.896701	1.0601	0.0345495	0.0232836	0.938167	2.96834e-05	0.188964	0.821542
"206.1288"	6	D316S	1.55511	1.13962	0.738649	0.484531	0.825443	1.40356	0.210596	0.513874	0.0713407	0.000148253	0.374895	0.00950413
"206.1289"	5	D316V	1.15267	0.919915	0.682849	0.232339	0.798607	0.982125	0.191607	0.952005	0.019718	0.000126189	0.0410662	0.96243
"206.1290"	6	D316W	0.949924	0.701146	0.47435	0.176936	0.748172	0.801861	0.76816	0.249453	0.00285969	2.67209e-05	0.013138	0.0130073
"206.1291"	6	D316Y	0.687307	0.632707	0.401731	0.152978	0.688129	0.746091	0.642467	0.1205	0.00210135	2.67209e-05	0.0082791	0.0604774
"206.1292"	7	E305A	1.22156	1.13221	0.994388	0.929849	0.900298	0.753493	0.322576	0.452824	0.71727	0.250905	0.440719	0.132674
"206.1293"	6	E305C	2.01468	1.80104	1.61592	1.18158	1.10402	0.981084	0.0097713	0.0109829	0.0207935	0.255389	0.36467	0.600331
"206.1294"	5	E305D	0.548818	0.795753	0.737558	1.0118	0.948047	0.9211	0.174407	0.218716	0.111003	0.76945	0.693679	0.123229
"206.1295"	8	E305F	1.79019	1.70126	1.40342	0.989568	1.03983	0.955381	0.0151007	0.0120581	0.117034	0.487419	0.499001	0.391197
"206.1296"	7	E305G	0.879736	0.836806	0.774725	1.00144	0.854794	0.735554	0.789341	0.818379	0.207395	0.704113	0.131935	0.0449787
"206.1297"	6	E305H	1.20268	0.984043	0.881219	0.765559	0.821344	0.978443	0.330721	0.719424	0.582196	0.075954	0.0193508	0.6893
"206.1298"	7	E305I	1.41023	1.5619	1.56993	1.02044	1.50887	1.04366	0.0799571	0.00570273	0.00688041	0.849398	0.000789577	0.98943
"206.1300"	6	E305M	2.63375	3.11223	2.55308	1.29058	1.36207	1.12301	0.00141057	0.000633508	0.00129833	0.0386166	0.0082791	0.881411
"206.1301"	7	E305N	1.09361	1.20286	1.25512	1.13124	0.775884	0.961544	0.579438	0.408925	0.411435	0.801265	0.213099	0.964777
"206.1302"	6	E305P	1.14827	1.15625	1.17914	0.65775	0.768121	0.657991	0.402813	0.209727	0.33549	0.00360476	0.0362231	0.00139896
"206.1303"	5	E305Q	1.77895	1.38105	1.64911	0.894914	0.848713	0.817443	0.0709698	0.217738	0.191607	0.363842	0.0247651	0.0254275
"206.1304"	4	E305R	1.24681	1.09299	0.825781	0.718355	0.913108	0.884035	0.634187	0.903277	0.283178	0.0147779	0.555789	0.49784
"206.1305"	5	E305S	0.800288	1.05982	1.34617	0.954492	1.45283	0.852696	0.663992	0.446345	0.200661	0.787512	0.00468441	0.300063
"206.1306"	4	E305W	2.11255	2.45822	2.17947	0.877258	2.31057	1.11043	0.0101831	0.0020161	0.00240422	0.726393	0.000589892	0.914883
"206.1307"	8	E305Y	1.19571	1.23628	1.17066	0.84035	0.990732	0.78294	0.35683	0.119954	0.203286	0.175484	0.42594	0.0114384
"206.1308"	7	A304C	0.934119	1.03153	1.15668	1.19297	1.01974	0.777498	0.624011	0.748848	0.251818	0.0658778	0.950537	0.0211587
"206.1309"	8	A304D	1.03027	1.44758	1.4556	1.25981	0.928285	0.769735	0.479689	0.162695	0.0585788	0.0374158	0.94305	0.0293919
"206.1310"	8	A304E	0.891853	1.06545	1.29229	1.22883	1.17422	0.749716	0.842151	0.491308	0.242379	0.0370398	0.0877778	0.00291251
"206.1311"	8	A304F	1.99269	2.08632	2.15513	1.69681	1.29665	0.829521	0.00764689	0.000442452	0.000489298	4.36852e-05	0.00331196	0.0810159
"206.1312"	8	A304G	2.11453	2.03944	1.99884	1.43461	1.19023	1.28258	0.0144265	0.00421961	0.000174899	0.00968737	0.0731115	0.0287831
"206.1313"	11	A304H	1.20466	0.889173	1.32047	1.04713	1.1779	0.958723	0.479278	0.983193	0.0293638	0.74403	0.000922275	0.29301
"206.1314"	9	A304K	0.592023	0.793885	0.942998	1.0427	1.19882	0.99377	0.336884	0.0768858	0.402105	0.613248	0.00208387	0.724939
"206.1315"	10	A304L	0.852607	1.00125	1.3511	1.15314	1.30858	0.971786	0.548638	0.88644	0.0330812	0.187967	7.51105e-05	0.980153
"206.1316"	5	A304N	0.99689	0.962875	1.13934	1.12235	1.00283	0.801616	0.795578	0.91248	0.263814	0.187194	0.661019	0.0554184
"206.1317"	5	A304P	1.06138	0.49774	0.893471	0.849467	1.10507	0.901211	0.488007	0.0340313	0.570123	0.33949	0.386211	0.210976
"206.1318"	5	A304R	0.959857	0.788977	0.931064	1.02564	1.08022	1.01416	0.887622	0.348833	0.83826	0.7855	0.383339	0.757477
"206.1319"	4	A304S	0.757919	0.906014	1.08461	1.11035	0.909691	1.03686	0.586997	0.726393	0.572965	0.324447	0.624693	0.935818
"206.1320"	7	A304T	2.73454	2.46323	2.03948	1.07226	1.15664	1.01642	0.00095605	0.000421636	0.00291684	0.176603	0.1608	0.454154
"206.1321"	7	A304V	1.33142	1.24867	1.47333	1.28569	0.791003	0.853992	0.322576	0.191169	0.0977236	0.11593	0.482491	0.361822
"206.1322"	5	A304Y	0.926082	1.18271	0.966225	1.18193	1.17921	0.907308	0.717999	0.499572	0.622734	0.175239	0.240505	0.683098
"206.1323"	8	R73F L298P A309D	1.16124	0.326816	0.0207392	-0.000396479	0.0365323	0.23418	0.958032	0.0015975	1.2566e-06	1.20538e-06	0.000120971	1.23073e-06
"206.1324"	12	H48G A309D	1.95589	0.490215	0.223006	0.328821	0.0833392	0.375327	0.00219632	2.44959e-05	2.06403e-08	5.65871e-09	4.92903e-09	6.91581e-09
"206.1325"	10	A52Y T373K	1.72039	0.751774	0.438637	0.485814	0.86159	0.50885	0.0933883	0.0201932	1.26351e-06	5.3561e-07	0.245214	4.6374e-07
"206.1326"	13	I60C Y75K	2.75757	2.19175	2.44783	0.769045	1.17228	0.562529	3.49919e-07	2.52537e-05	2.03703e-07	0.0310023	0.00561808	3.24091e-07
"206.1327"	14	I60C T373K	2.69662	3.13201	3.50996	1.14578	1.21033	0.975029	4.20515e-07	2.09153e-08	3.17166e-09	0.2944	0.00225132	0.683674
"206.1329"	10	M64C H77Y L298P	4.03633	1.86178	1.66925	0.461941	0.313999	0.111449	7.69004e-07	0.00715726	0.00825332	2.53651e-07	7.98538e-07	5.76748e-08
"206.1330"	6	M64C H77Y A309D	3.60905	1.98579	1.65685	0.404712	0.406208	0.0376758	0.000329297	0.0029273	0.0808079	0.00487244	9.9975e-05	2.48169e-05
"206.1334"	12	A52Y M64C	4.88018	1.12347	0.356573	0.425698	0.109015	0.211948	6.91875e-08	0.806962	1.14176e-07	9.99463e-09	1.66438e-06	3.24086e-09
"206.1335"	14	H77Y A309P	1.63089	1.72296	1.95129	1.05604	0.777499	0.291832	0.00188167	5.53358e-05	3.89236e-06	0.961003	0.000613503	2.49028e-10
"206.1336"	8	A52Y Y112N	2.67176	0.502126	0.42675	0.210566	0.169914	0.266259	0.000123319	0.0140995	0.00101487	1.283e-06	0.000260648	1.2436e-06
"206.1337"	11	R73F Y112V	2.29545	0.884226	0.333964	0.480344	0.484053	0.511359	0.000119065	0.621805	1.74147e-05	9.46522e-08	1.50933e-06	7.10674e-05
"206.1338"	5	Y75K Y112V	2.13026	1.05172	0.285245	0.0965597	0.214679	0.540462	0.0252562	0.958259	0.000182425	0.00012222	0.0177682	0.00285175
"206.1340"	8	A52Y Y112V	3.13716	0.938413	0.277972	0.230909	0.453315	0.453227	4.21574e-05	0.68056	1.66136e-06	1.30992e-06	0.0420252	9.6214e-06
"206.1341"	17	H48G Y112V	3.16077	0.774611	0.227403	0.256349	0.22958	0.631621	9.63029e-09	0.274312	1.16529e-05	5.81725e-06	1.46269e-08	0.000804572
"206.1343"	19	M64C Y112V	5.55646	3.91477	2.76397	0.869605	0.984479	0.334772	3.76903e-13	1.20401e-08	1.89328e-07	0.755171	0.347243	3.62769e-08
"206.1344"	18	H77Y Y112V	3.06804	2.35464	3.05855	1.6485	0.456888	0.584384	6.02993e-10	8.68185e-07	7.94686e-10	2.24978e-05	1.12882e-10	3.0165e-06
"206.1346"	14	T299A	5.40998	6.58201	7.11565	2.12881	0.682319	0.766126	0.000355812	8.29792e-05	6.72583e-06	1.26469e-06	4.44944e-05	0.00325874
"206.1347"	11	T299D	1.11714	1.34837	1.60141	1.40812	0.669691	0.750046	0.0550153	0.0197377	0.00276143	0.000572583	0.0208341	0.0180471
"206.1348"	13	T299E	3.73091	4.78392	6.75623	1.88568	0.610449	0.686135	7.51336e-05	2.02155e-05	4.94942e-07	1.54143e-06	2.82899e-06	2.54834e-06
"206.1349"	11	T299F	2.67291	3.65349	4.02489	1.79779	0.358762	0.602256	3.20343e-06	3.01765e-06	5.00868e-07	4.97183e-05	1.59265e-05	0.000554271
"206.1350"	10	T299G	0.895144	0.899823	1.16947	1.23667	0.828406	0.691676	0.156201	0.348749	0.0668656	0.0121758	0.00449886	0.000182834
"206.1351"	8	T299H	1.32156	1.20278	1.50991	1.13554	0.903139	0.720778	0.115594	0.117034	0.0127074	0.296866	0.127254	0.00121736
"206.1352"	8	T299L	1.06048	1.46762	1.57893	1.50144	0.887168	0.720485	0.228534	0.0236481	0.0030939	0.00281598	0.0400693	0.000406119
"206.1353"	29	T299M	0.558164	1.38122	2.41553	1.70941	0.813959	0.806034	0.905867	4.75259e-05	4.21011e-14	3.48612e-13	0.000637633	0.000127089
"206.1354"	6	T299N	1.02718	1.50678	1.86016	1.59641	1.0226	1.13808	0.317835	0.0379486	0.0151543	0.0243197	0.412055	0.174796
"206.1355"	9	T299R	1.34272	1.16567	1.56957	1.25294	1.01148	0.98654	0.186193	0.130422	0.00111372	0.0243752	0.555811	0.347753
"206.1356"	4	T299V	2.66189	2.85808	3.01919	1.7566	1.03955	0.923395	0.00362324	0.00285967	0.00110027	0.00193806	0.772266	0.29652
"206.1357"	4	T299W	8.24482	7.9175	6.06605	1.46744	1.46812	0.555255	0.000635911	0.000615703	0.000615703	0.0235121	0.00192695	0.00127055
"206.1358"	4	T299Y	2.28126	2.72298	3.41862	1.6117	0.984797	0.761963	0.0164081	0.00740865	0.00376133	0.00773892	0.705759	0.0317233
"206.1359"	6	E300C	0.87969	1.20639	1.26119	1.02757	1.29892	1.04549	0.864488	0.279049	0.164417	0.834562	0.00926411	0.675289
"206.1360"	11	E300F	0.881507	1.36423	2.05075	1.21616	1.24873	0.985186	0.672241	0.0123641	8.51006e-06	0.0151887	0.000593078	0.607
"206.1361"	6	E300H	0.968602	0.957485	1.31226	1.11062	1.1939	1.04262	0.685787	0.928678	0.0588608	0.125132	0.0133155	0.699879
"206.1362"	8	E300K	0.488885	0.798131	1.03534	0.923879	1.15889	0.987678	0.163942	0.0985433	0.842151	0.41322	0.118219	0.728046
"206.1363"	9	E300M	1.14075	1.07128	1.34548	1.09594	1.27474	1.07916	0.905604	0.83674	0.0617352	0.176668	0.000734279	0.968986
"206.1364"	4	E300N	0.843551	0.98908	1.21467	1.17828	1.10922	1.16851	0.88244	0.773015	0.533774	0.291134	0.447539	0.526101
"206.1365"	8	E300P	1.65822	1.51639	1.55895	1.33232	1.08744	1.14298	0.0117103	0.036667	0.0540515	0.00646931	0.487245	0.219881
"206.1370"	5	E300W	1.60842	1.66567	1.57829	1.23299	1.39286	0.875628	0.0681537	0.0198562	0.00562812	0.0325152	0.00248711	0.633876
"206.1371"	6	E300Y	1.12468	1.19857	1.52132	1.29052	1.33529	1.35679	0.642467	0.437197	0.0771446	0.320153	0.00175374	0.0859108
"206.1372"	5	E301A	1.5756	1.49634	1.48648	1.4177	0.93276	1.5449	0.135108	0.33161	0.0518512	0.0266555	0.750697	0.00346573
"206.1373"	6	E301C	1.19896	0.952821	1.27783	1.259	1.13528	1.24047	0.622087	0.744567	0.388212	0.13419	0.182595	0.123379
"206.1374"	8	E301D	1.17679	0.865415	1.0107	1.0647	0.926651	1.15908	0.546097	0.319389	0.99753	0.946527	0.230971	0.049341
"206.1375"	4	E301F	0.995474	1.19273	1.52862	1.39054	1.06104	1.08482	0.910238	0.483104	0.0747742	0.0579536	0.785789	0.831874
"206.1376"	8	E301G	1.22049	0.993269	1.25556	1.24322	1.01082	1.05437	0.422709	0.987651	0.209962	0.373215	0.404602	0.340906
"206.1380"	6	E301P	1.3441	1.53956	1.83208	1.18002	0.846789	1.58655	0.108978	0.160825	0.0137214	0.275881	0.186557	0.00130918
"206.1381"	6	E301Q	1.75741	1.45035	1.47787	1.08922	1.06568	1.76294	0.0554304	0.0383929	0.0265123	0.468805	0.265936	0.00124536
"206.1382"	5	E301R	1.15444	1.51806	1.58659	1.2518	1.35356	1.01431	0.645102	0.0244143	0.00697494	0.127748	0.047134	0.18895
"206.1383"	5	E301S	1.69259	1.57805	1.71022	1.48468	1.0435	1.19562	0.266057	0.110418	0.0108885	0.0689488	0.504804	0.188071
"206.1384"	4	E301T	0.93436	1.11025	1.38741	1.47227	1.09403	1.00441	0.884751	0.456125	0.102573	0.0627569	0.50198	0.676476
"206.1385"	6	E301V	0.877933	0.952761	1.28171	1.31024	1.18189	1.20999	0.825257	0.773637	0.0954648	0.02187	0.0540089	0.0624657
"206.1386"	6	E301W	1.93195	1.58985	1.9818	1.28952	1.15065	1.22549	0.0132712	0.0224263	0.0052082	0.0808079	0.113129	0.254393
"206.1387"	7	E301Y	1.2179	1.03242	1.29977	1.37266	1.0359	0.9478	0.240135	0.266733	0.102742	0.0216583	0.901263	0.763959
"206.1388"	7	Q302C	1.37133	1.49232	1.74187	1.39771	0.795863	1.18133	0.0907759	0.00692624	0.000926373	0.0345969	0.0255368	0.597701
"206.1389"	5	Q302E	1.28482	1.4665	1.77765	1.4262	0.964053	1.04292	0.43241	0.0730391	0.00498581	0.00686604	0.680157	0.933262
"206.1390"	6	Q302F	4.94351	3.76851	3.83917	1.40619	0.819702	0.943169	0.000387981	9.47039e-05	4.09793e-05	0.0575935	0.0388593	0.47764
"206.1392"	6	Q302H	1.31102	0.965368	1.03518	1.03878	0.91681	0.78839	0.153131	0.578926	0.615356	0.600331	0.424449	0.109506
"206.1393"	7	Q302I	1.42343	1.07936	1.1604	0.945027	1.02898	0.890077	0.0558611	0.48397	0.29529	0.380719	0.675419	0.0599439
"206.1394"	5	Q302K	1.29801	1.08986	1.17462	1.07204	1.03131	1.19389	0.289213	0.584423	0.815835	0.60253	0.776729	0.147854
"206.1397"	5	Q302N	1.55478	1.59243	1.49351	1.10044	1.12992	1.15503	0.0874797	0.0689488	0.0396964	0.893828	0.115755	0.288024
"206.1398"	4	Q302P	1.90866	2.23231	2.55429	1.31514	0.897819	0.648918	0.0399588	0.0122407	0.00226784	0.114153	0.686211	0.00264831
"206.1401"	4	Q302T	1.52444	1.1314	1.47626	1.0521	0.797131	1.04655	0.174702	0.262688	0.0502837	0.704532	0.0700793	0.737409
"206.1403"	8	Q302W	2.59114	3.37253	3.84882	1.3549	0.797898	0.848808	7.08032e-05	3.77096e-06	1.49866e-06	0.00538853	0.00523428	0.0548286
"206.1404"	6	Q302Y	1.914	2.31018	2.61997	1.73178	0.798057	0.711615	0.00826361	0.00146999	0.000133325	0.00027643	0.00816281	0.00620813
"206.1405"	7	Y75K L298P T373K	2.1541	2.30981	2.85382	1.25118	1.04357	0.584048	0.00356208	0.000209553	5.6404e-05	0.0602447	0.840224	0.000128847
"206.1406"	8	H48G A52Y	1.47828	0.16956	-0.000834117	0.048793	0.0247621	0.978816	0.0952232	4.55264e-06	1.20538e-06	1.23073e-06	0.000119683	0.185558
"206.1410"	8	K106Y	1.19506	1.49277	1.72312	1.31963	1.41069	1.03066	0.470757	0.0258994	0.00623089	0.050303	0.000118953	0.962966
"206.1411"	5	M107H	1.27571	1.05273	0.788913	0.677171	0.788676	0.54946	0.348833	0.864932	0.148588	0.0100988	0.0451264	0.00549399
"206.1413"	5	M107T	0.683278	1.06319	1.18915	1.16324	1.08978	0.760761	0.595257	0.854654	0.348833	0.254971	0.0789774	0.21579
"206.1414"	5	P108N	2.34675	1.96695	2.01932	1.31178	1.1077	0.320906	0.00470939	0.00282746	0.00203318	0.667797	0.153169	0.000127539
"206.1417"	4	P108D	2.96602	1.62565	1.48155	0.894943	0.67531	0.277577	0.00372636	0.0317233	0.102573	0.15683	0.041881	0.000583344
"206.1418"	8	S375A	0.389668	0.574089	0.836883	0.830647	0.622486	0.906439	0.0391483	0.0379859	0.0331118	0.0479271	5.56607e-05	0.272714
"206.1427"	8	K106G	0.835331	1.56088	1.60513	1.12541	1.09987	0.854982	0.869683	0.00838104	0.00427488	0.11229	0.294281	0.186244
"206.1429"	7	K106F	0.732331	1.26215	1.38219	0.921141	0.729745	0.935248	0.394057	0.330194	0.32042	0.481216	0.00724998	0.224597
"206.1430"	6	K106R	0.540595	0.909283	0.973287	1.07891	0.883366	0.864712	0.250435	0.515414	0.677034	0.460062	0.25478	0.208861
"206.1431"	7	K106W	1.72322	2.25232	2.19317	1.30385	0.961649	0.898013	0.0309897	0.00063091	0.00117145	0.208192	0.419996	0.245479
"206.1432"	5	K106M	0.644576	0.711274	0.834962	0.937625	0.909991	0.834124	0.314947	0.151553	0.499572	0.32385	0.772707	0.239997
"206.1434"	7	K106V	1.90509	1.30877	1.43138	1.04325	0.929719	0.966982	0.161554	0.110898	0.0494015	0.945429	0.584228	0.875428
"206.1435"	8	M107R	1.33743	1.78911	1.60958	1.22643	0.783204	0.700023	0.253357	0.00934481	0.0119179	0.103259	0.0406755	0.000639415
"206.1436"	7	M107E	1.12836	1.51999	1.62563	1.14774	0.894465	0.536526	0.311893	0.0197199	0.0452154	0.567411	0.0234259	8.96684e-05
"206.1437"	6	M107Y	1.26597	1.7376	1.84411	1.13769	0.908061	0.916058	0.730164	0.105337	0.102294	0.545126	0.25981	0.171782
"206.1439"	7	P108H	5.12101	2.81188	1.8052	0.840999	0.719083	0.139075	8.18044e-05	6.55065e-05	0.000790379	0.182327	0.00292641	5.40409e-06
"206.1441"	9	P108W	3.26153	1.97817	1.9914	1.07069	0.950066	0.0717604	1.75233e-05	0.000645506	4.41978e-05	0.748391	0.0506447	2.5824e-07
"206.1442"	4	P108F	3.11443	1.95439	1.58051	0.773263	0.496939	0.124438	0.00562855	0.00760526	0.0333884	0.0391165	0.00967927	0.000564697
"206.1443"	6	K106I	0.537245	1.24901	1.33398	1.05861	0.820306	0.975997	0.178619	0.47764	0.455724	0.966681	0.0214265	0.885179
"206.1444"	6	K106P	1.52143	1.875	2.10461	1.54324	1.38156	0.67969	0.0694874	0.00826361	0.000590496	0.00158278	0.000398637	0.00416386
"206.1457"	14	I60E T62C	2.08183	4.57425	6.73463	1.84455	0.788574	0.607339	2.62052e-05	4.90751e-10	2.07717e-10	3.29367e-09	0.00128892	2.03597e-07
"206.1458"	26	I60E V329F	2.22953	3.69246	5.57796	1.32916	0.687189	0.592635	4.60269e-09	2.7127e-16	1.07563e-17	1.58077e-06	6.0514e-11	9.57054e-13
"206.1459"	14	I60N T62C	2.36093	3.326	4.3294	1.46822	0.940011	0.650319	1.28462e-06	2.16995e-09	4.18761e-10	0.000477182	0.145553	2.82558e-05
"206.1460"	16	S58V I60T	1.59284	2.98951	4.55098	1.67055	0.842298	0.731102	0.000773078	7.21221e-10	1.2992e-11	5.23392e-09	0.00901642	0.00107743
"206.1461"	15	S58V R368G	0.25154	0.899931	1.62502	1.43694	0.787182	1.01786	0.000379338	0.128683	0.00368689	2.40203e-05	0.000460285	0.284029
"206.1462"	16	T46W I60N R368G	9.03406	10.7056	11.3514	2.15348	1.19873	1.05085	1.2992e-11	1.12896e-11	1.17524e-11	2.45626e-11	0.00054733	0.743762
"206.1463"	20	T46W I60N A309S	10.0095	13.067	14.4415	2.63353	1.36698	0.966458	3.93857e-14	3.74756e-14	3.89962e-14	4.30683e-14	2.54551e-09	0.297312
"206.1464"	15	T46W I60N	9.72584	11.8931	13.1489	2.29506	1.60095	0.937991	5.07524e-11	4.82612e-11	4.87497e-11	5.02443e-11	1.03639e-09	0.74621
"206.1465"	15	T46W I60T A309S	7.71112	10.2246	10.2963	2.28922	1.26513	0.829462	5.9005e-11	4.72986e-11	4.87497e-11	8.62362e-11	4.44262e-05	0.240116
"206.1466"	35	T46W I60T L326M	7.36483	9.37388	10.944	2.23566	1.20798	0.990881	1.35878e-22	4.51061e-23	4.82545e-23	6.29232e-22	7.83198e-08	0.750126
"206.1467"	16	T46W S58V	1.73569	2.72041	3.5882	1.9044	1.07686	0.932612	0.00194544	5.14362e-09	4.0557e-11	4.11019e-10	0.0471922	0.2857
"206.1468"	14	I60E Y112S L298T	4.91757	2.64732	1.68559	0.172196	1.63214	0.244092	1.21935e-09	1.52629e-08	9.45695e-06	1.8398e-10	1.96318e-06	2.44069e-10
"206.1469"	16	I60E Y112S T299M	4.15875	2.84873	2.55514	0.383525	1.08889	0.251219	2.11563e-10	1.37594e-07	3.91679e-08	3.20528e-11	0.317349	1.43594e-11
"206.1470"	15	I60E Y112S	4.90634	3.2008	3.97187	0.915033	0.593156	0.43744	1.73745e-10	1.48678e-09	6.65396e-11	0.146532	3.59101e-08	1.39305e-09
"206.1472"	15	I60E Y112T	3.77897	2.87053	3.15068	0.561549	0.777185	0.513151	9.58247e-10	1.25729e-09	2.42044e-10	2.11323e-09	0.00360812	2.28646e-08
"206.1473"	13	T62C Y112S R368G	4.47174	5.30112	6.64321	1.87188	0.632432	0.507436	5.83441e-09	3.52075e-09	1.00637e-09	2.43295e-08	8.34533e-07	2.2599e-07
"206.1474"	14	Y112T V329F	4.68688	3.70402	3.76091	0.990364	1.93223	0.734736	9.95255e-09	1.36911e-08	5.41735e-10	0.804461	5.66928e-10	0.000237982
"206.1475"	15	A309S L326M	0.290468	0.805033	1.06523	1.00201	0.844952	1.04805	0.000229231	0.0142943	0.555964	0.538015	0.0117469	0.622046
"206.1476"	14	I60N A309S	1.02285	1.46599	2.58786	1.85169	0.73806	0.672649	0.469001	0.000834375	2.50646e-07	2.17367e-06	2.78619e-05	9.59401e-06
"206.1477"	18	I60N A309S R368G	2.16037	2.57918	4.47247	1.59293	0.527873	1.25469	0.000163783	8.35072e-09	1.71306e-12	1.8139e-08	9.50513e-11	0.219715
"206.1478"	22	I60T A309S	2.31235	3.57593	4.86455	2.01781	0.711855	1.05396	4.95216e-06	7.91613e-12	1.17836e-14	5.7277e-14	9.49232e-08	0.903559
"206.1479"	15	L298T T299M	9.29558	8.93271	8.82997	1.40279	1.55893	0.404444	8.70979e-11	4.9243e-11	4.9243e-11	0.000133041	8.10846e-10	4.84221e-09
"206.1480"	15	T46W A309S L326M	3.21327	4.10564	4.48099	2.31185	1.18546	0.900375	1.70401e-06	9.14238e-10	9.71506e-11	1.10499e-10	0.00303022	0.209803
"206.1481"	13	T46W A309S R368G	2.76421	3.33203	4.6746	1.97933	0.932996	0.969502	1.6262e-05	2.5015e-08	1.80006e-09	6.12256e-09	0.345659	0.367489
"206.1482"	19	T62C T299M R368G	2.25362	2.81393	4.7991	1.85932	0.625358	0.903918	2.60186e-06	1.28412e-09	5.9089e-13	2.25746e-10	2.39495e-07	0.136187
"206.1483"	15	I60N L326M	2.5643	3.55558	4.9558	1.75986	0.808762	0.911638	1.23877e-05	9.76424e-10	7.72905e-11	1.92706e-09	0.00264057	0.466496
"206.1484"	15	L326M R368G	0.275313	1.01122	1.31813	1.25691	0.75069	0.793408	0.000824936	0.352905	0.106266	0.00271603	0.000113776	0.179917
"206.1485"	16	T46W L326M	2.07274	3.01104	3.94233	1.90725	1.05353	0.888071	3.06995e-05	8.19687e-10	2.38446e-11	4.55258e-09	0.187356	0.371507
"206.1486"	14	T46W R368G	2.5773	3.1089	4.20318	1.92155	0.976014	0.973889	0.000128913	1.55414e-08	5.15628e-10	1.29653e-08	0.983225	0.576831
"206.1487"	24	I60E Y112T V329F	0.565478	0.283059	0.440986	0.0909194	0.201315	0.62117	0.00238354	1.90167e-11	1.19171e-13	1.21192e-16	5.90215e-16	2.52647e-10
"206.1489"	7	T62C Y112S T299M	6.34167	6.55343	7.16259	1.10072	1.51654	1.48015	7.77904e-06	6.38783e-06	6.1912e-06	0.940158	3.74014e-05	0.00117145
"206.1490"	18	Y112S V329F	3.84796	4.23738	4.67314	1.35362	1.1761	1.01971	3.63915e-11	3.32471e-12	8.49511e-13	0.00171213	0.000806387	0.712073
"206.1491"	16	S58V A309S	0.521882	1.01347	1.58384	1.20434	1.01781	1.06688	0.0177517	0.69498	0.00343417	0.0047789	0.605121	0.603295
"206.1492"	21	T46W S58V I60N A309S L326M	12.689	13.9386	11.8531	2.27668	1.42348	0.978902	8.77367e-15	9.4049e-15	9.88293e-15	7.8022e-14	9.43163e-11	0.245827
"206.1493"	16	V329F	0.114058	0.808652	1.30845	1.16794	0.841244	0.707738	1.59878e-05	0.272186	0.0897512	0.130377	0.00393396	1.89487e-05
"206.1494"	16	I60T R368G	1.24071	2.08492	3.77635	1.77147	0.774646	0.651077	0.19178	1.22199e-07	1.86086e-11	1.25591e-09	2.01101e-05	8.8901e-07
"206.1495"	14	S58V I60N	2.89168	4.23507	4.9682	1.84372	0.795712	1.29742	6.18625e-08	5.58014e-10	2.07717e-10	4.7497e-09	0.00153177	0.00719564
"206.1496"	14	T46W I60N L326M	14.5345	16.8065	14.6261	2.39886	1.39134	1.3821	1.85852e-10	1.82126e-10	2.03563e-10	6.03793e-10	6.62301e-07	0.0178895
"206.1497"	15	T46W S58V A309S	1.36413	2.29646	2.93144	1.68533	0.949406	0.757587	0.0290301	1.07773e-07	4.48669e-10	4.90687e-07	0.190386	0.000406117
"206.1498"	33	T46W S58V L326M	2.76772	3.77354	4.55216	2.14604	1.03904	1.00095	7.84282e-10	5.31207e-19	2.61805e-21	5.666e-17	0.473299	0.896244
"206.1499"	25	I60E Y112S L298T	4.61393	2.98171	1.79886	0.16834	1.67508	0.325172	3.08148e-15	4.65977e-13	1.28202e-07	3.26557e-17	3.30337e-09	3.39669e-17
"206.1500"	15	Y112T V329F	6.4211	6.91462	5.63638	0.992694	2.21148	0.894173	1.55989e-10	1.57527e-10	6.39291e-11	0.786238	4.07515e-11	0.0368715
"206.1501"	10	I60E T299M R368G	6.41946	7.67347	6.58978	1.07348	0.996949	0.423782	1.316e-07	7.53372e-08	7.08469e-08	0.485511	0.564654	9.81894e-08
"206.1502"	11	I60N A309S L326M	2.10504	2.65781	3.12336	1.60901	0.721278	1.0689	0.000533018	8.02764e-07	3.23808e-08	0.000145346	7.96101e-05	0.960797
"206.1503"	14	I60T A309S L326M	2.03594	2.52498	3.49249	1.40822	0.722911	1.06856	0.000157551	6.43712e-06	5.88436e-09	0.00696491	0.000178277	0.747389
"206.1504"	15	S58V A309S L326M	0.424311	0.866011	1.45351	1.23167	0.83305	0.817032	0.0119299	0.5742	0.0142349	0.0111907	0.00772221	0.126809
"206.1505"	14	T62C L298T R368G	8.12649	8.39273	8.71274	1.88509	1.22318	0.729139	2.8661e-10	2.39206e-10	2.14104e-10	2.26883e-07	0.000316309	6.52259e-05
"206.1506"	14	I60T L326M	2.49426	3.41833	4.0494	2.0017	0.773891	1.08297	1.9604e-05	2.25427e-09	5.86212e-10	6.35384e-05	0.00062414	0.985758
"206.1507"	8	S58V L326M	0.711588	1.29596	1.25036	1.12928	0.956049	1.05131	0.546097	0.365511	0.242379	0.608078	0.386183	0.674519
"206.1508"	4	I60E Y112S V329F	2.68402	0.425269	0.405348	0.0988075	0.0841056	0.89051	0.00715361	0.0108016	0.0048256	0.000589687	0.000664311	0.297877
"206.1509"	13	I60E Y112S R368G L298T	2.57348	1.61883	0.850635	0.0626437	0.68911	0.183367	8.42391e-05	0.00186184	0.135901	7.73304e-10	0.00368975	6.84379e-10
"206.1510"	23	Y112T L298T V329F	3.39894	3.15185	2.46684	0.235558	1.72894	0.341673	5.02611e-13	1.76833e-13	7.08889e-13	5.61866e-16	5.12458e-11	8.08983e-16
"206.1511"	27	I60E L298T	8.91566	7.6495	5.41053	0.757091	2.53098	0.461402	4.57601e-18	3.16185e-18	4.48803e-18	4.36353e-05	1.58741e-18	3.72976e-16
"206.1512"	16	T46W A309S	2.12649	2.7411	3.34747	2.05832	1.12965	0.827402	4.59269e-05	4.8817e-09	4.88213e-11	1.31388e-09	0.0185002	0.0875791
"206.1513"	19	A309S L326M R368G	0.366199	0.595837	1.2004	1.05967	0.629514	1.00415	0.000366916	0.000251237	0.330733	0.445473	8.10858e-09	0.901787
"206.1514"	30	I60N L326M R368G	1.43112	2.53343	3.62224	1.52214	0.610046	1.02263	0.000128692	1.22991e-13	2.34171e-19	1.34144e-10	4.56979e-15	0.354054
"206.1515"	15	S58V L326M	0.399696	0.747173	1.2017	1.27395	0.939957	0.689063	0.0104474	0.188328	0.0216215	0.0160477	0.100967	0.00150624
"206.1516"	13	T46W L326M R368G	3.65771	5.24818	4.64108	2.19045	0.870586	1.14867	7.45955e-06	7.20955e-09	4.85502e-09	1.54044e-08	0.0950519	0.928065
"206.1517"	20	T46W I60N A309S R368G	13.9822	15.2574	12.841	2.37775	1.25649	1.43824	3.46072e-14	3.39245e-14	3.78502e-14	6.14191e-13	6.1799e-05	0.000405781
"206.1518"	32	T46W S58V I60T A309S L326M	11.9364	14.6016	12.6269	1.98652	1.3271	0.857002	3.84075e-21	2.55837e-21	2.76461e-21	5.45139e-19	1.54456e-08	0.00327597
"206.1520"	17	T46W I60T	13.7385	17.9931	15.9145	2.51304	1.07725	0.831601	2.55379e-12	2.50306e-12	2.60552e-12	2.03014e-11	0.0984671	0.0025193
"206.1522"	16	T62C Y112S L298T R368G	20.5017	14.5833	8.68577	0.889234	2.27018	0.620166	9.7081e-12	1.07363e-11	1.17524e-11	0.0198739	4.50647e-11	1.90724e-05
"206.1523"	25	Y112S L298T	12.7302	13.0626	12.7675	1.71829	2.26311	0.371762	3.01812e-17	3.33049e-17	3.71101e-17	9.30079e-13	3.22198e-17	8.35424e-15
"206.1524"	16	Y112T L298T	12.8135	12.4594	8.7972	0.884908	2.22716	0.554734	1.11768e-11	1.12896e-11	1.17524e-11	0.0153341	1.42732e-11	6.92549e-08
"206.1525"	17	A309S R368G	0.646709	0.95152	1.38129	1.39431	0.743817	1.30125	0.184695	0.383658	0.0344547	0.000881257	4.28866e-05	0.0513068
"206.1526"	14	I60E L298T V329F	7.50392	6.56203	4.40678	0.417334	1.90553	0.261927	2.75342e-10	2.07717e-10	2.07717e-10	1.16172e-09	7.54595e-10	1.91582e-10
"206.1527"	12	I60E L298T R368G	11.983	8.77934	4.92605	0.428572	2.35504	0.392694	7.56648e-09	4.0543e-09	4.22218e-09	3.37268e-08	6.28058e-09	4.01337e-09
"206.1528"	19	L298T V329F	6.84088	7.91058	8.90173	2.18933	0.986195	0.682853	5.51941e-13	1.94518e-13	1.8326e-13	3.31707e-13	0.867825	2.0252e-05
"206.1529"	13	I60N A309S L326M R368G	1.46741	2.31468	3.44957	1.11773	0.47467	0.972111	0.0575513	4.92058e-05	9.51153e-09	0.105883	7.70815e-09	0.397345
"206.1532"	32	Y112S T299M R368G	4.05565	4.00231	4.82356	1.26521	0.76333	0.566321	1.45154e-15	2.33605e-17	1.2142e-20	1.42614e-05	2.74939e-07	2.3256e-11
"206.1533"	34	I60E Y112S R368G	2.96317	1.44976	2.14788	0.537309	0.514763	0.515399	2.92797e-15	5.2533e-07	5.16438e-16	6.25104e-17	3.92078e-18	2.27207e-17
"206.1535"	31	T62C Y112S T299M R368G	2.91373	3.1716	3.34736	0.838986	1.03889	0.689309	2.42034e-14	1.11681e-16	9.72169e-20	0.00119736	0.139119	4.43982e-09
"206.1536"	19	Y112S L298T V329F	4.42146	3.80079	3.70612	0.594149	1.56386	0.255691	4.77967e-12	1.45027e-12	7.10723e-13	1.81902e-10	1.2497e-09	1.6426e-13
"206.1537"	22	Y112S L298T R368G	9.98822	8.91881	7.12922	1.21906	2.17139	0.351946	2.42063e-15	2.44469e-15	2.46898e-15	0.0101242	2.31614e-15	3.19113e-15
"206.1538"	15	T46W I60N A309S L326M	8.5093	9.17724	9.5562	1.93198	1.58096	0.871185	5.23071e-11	4.72986e-11	4.87497e-11	1.6223e-10	6.51283e-09	0.118814
