# Supplementary material for: Sensitive red protein calcium indicators for imaging neural activity
Source: eLife. 2016 Mar 24;5:e12727. doi: 10.7554/eLife.12727 (PMC4846379; doi:10.7554/eLife.12727)
Supplement: Supplementary file 2. — DOI: http://dx.doi.org/10.7554/eLife.12727.031 [file elife-12727-supp2.xlsx]

## Sheet: 20151002
Supplementary Table 2 | Comprehensive neuronal culture screening results for R-GECO1 variants
R-GECO1 variant	Number of wells	Mutations added to R-GECO1	1 AP ∆F/F0	3 AP ∆F/F0	10 AP ∆F/F0	160 AP ∆F/F0	Decay half time (10 AP)	F0 normalized to GFP fluorescence	1 AP p-value	3 AP p-value	10 AP p-value	160 AP p-value	Decay half time (10 AP) p-value	F0 normalized to GFP fluorescence p-value
"R-GECO1"	526	base	1	1	1	1	1	1	1	1	1	1	1	1
"R-CaMP2"	9	S38V S39K R40L R41I K42P W43S N44L K45T A46T G47V H48I A49L R51K A52S I53M G54L L56K S57R 58_59insFGNPF V173L K204V T206V F222L T373I N380S D381Y T382R R393G 451_452insGGGTGGSGGGGGGEFPVKQTLNFDLLKLAGDVESNP	1.30714	1.40248	0.9408	0.388374	0.698546	3.34863	0.291058	0.150279	0.436896	1.49828e-06	0.000126661	2.79503e-06
"jRGECO1a"	13	Q306D M339F	8.57057	6.0676	3.41043	1.09814	1.05316	0.769591	2.32466e-09	1.66611e-09	3.81081e-09	0.474745	0.317499	0.0229578
"jRGECO1b"	28	I109K R131C L321C	1.13521	1.4738	1.68491	1.06288	0.883531	0.817626	0.0446128	0.000514378	0.000143818	0.536219	0.0035754	0.00235158
"106.13"	6	T303M	0.718865	0.622294	0.620667	0.901759	1.19674	0.926728	0.479906	0.198429	0.0932175	0.460207	0.0380832	0.331611
"106.16"	8	A318C	1.78733	2.27653	2.04532	0.905892	0.838211	1.06124	0.00214435	0.000219761	0.000118199	0.912675	0.0175707	0.865252
"106.19"	8	A318F	0.475737	0.355391	0.405881	0.328433	0.568142	0.702421	0.00774159	0.000911489	0.000256284	4.56138e-06	1.71096e-06	0.0057783
"106.22"	6	A318I	1.77597	2.00901	1.67318	0.662075	0.563811	0.972704	0.0325119	0.011471	0.0494778	0.0699539	4.06337e-05	0.444144
"106.23"	4	A318K	0.271881	0.0840554	0.0674901	0.0739652	0.224825	0.612635	0.00134188	0.000568708	0.000568708	0.000575645	0.000568708	0.010729
"106.25"	10	A318M	1.07627	1.60713	1.19441	0.557149	0.448727	0.73916	0.542477	0.572941	0.797477	0.000570594	2.36175e-07	0.0682895
"106.27"	6	A318P	0.532218	0.487261	0.565512	0.630181	0.792839	0.525825	0.301929	0.175263	0.164466	0.0218496	0.159655	0.000103532
"106.30"	29	A318S	2.0398	2.2608	2.15129	1.15447	0.861793	0.95494	1.6556e-07	1.9398e-09	2.0383e-10	0.121593	5.64874e-05	0.386844
"106.31"	7	A318T	2.05781	2.51864	2.37029	1.15826	0.80825	0.918983	0.00414421	0.000581461	0.000259621	0.309346	0.0053863	0.515068
"106.32"	6	A318V	2.64079	3.20962	2.87196	1.26975	1.05693	0.699053	0.000753464	0.000262452	0.00151549	0.498359	0.763813	0.00626324
"106.37"	7	I312D	0.276315	0.456185	0.679258	0.587156	0.546762	0.463738	0.000181125	0.00285361	0.0215183	0.000797527	5.44459e-06	9.43952e-05
"106.38"	8	I312E	0.755444	0.990667	0.97276	0.790846	0.79538	0.743497	0.457929	0.666773	0.60263	0.0517609	0.00261723	0.0042757
"106.39"	6	I312F	0.401762	0.351594	0.350958	0.329176	0.426749	0.634017	0.00251003	7.59139e-05	7.17819e-05	0.00012467	3.03773e-05	0.00183564
"106.40"	7	I312G	0.507341	0.478223	0.481789	0.547994	0.564675	0.497873	0.0517162	0.0262711	0.022375	0.00287673	9.49777e-06	0.000182915
"106.42"	7	I312K	0.496633	0.513124	0.716371	0.823453	0.764118	0.861667	0.0429143	0.00675146	0.0529159	0.0889594	0.000697122	0.0222302
"106.43"	9	I312L	0.444761	0.359707	0.498775	0.58039	0.546805	0.772357	0.0387316	0.0139531	0.0276754	0.00203706	4.93217e-07	0.107322
"106.44"	11	I312M	0.708618	0.867239	0.927376	0.855647	0.823217	0.718137	0.546011	0.685152	0.778136	0.388183	0.0030197	0.0014444
"106.46"	4	I312P	0.385638	0.200017	0.219251	0.254893	0.489119	0.400445	0.0132854	0.000681402	0.000732035	0.00083405	0.000568708	0.00200909
"106.48"	4	I312R	0.389323	0.551979	0.662923	0.746474	0.75308	0.821566	0.00505108	0.0166616	0.0436748	0.0911304	0.00229179	0.281657
"106.50"	6	I312T	1.54081	1.72366	1.54321	1.20131	0.773066	0.715884	0.309496	0.134382	0.0659272	0.322384	0.0199284	0.0071824
"106.58"	4	D305G	0.868046	0.995514	0.90752	0.795048	0.638472	1.04514	0.601159	0.53241	0.642832	0.517455	0.000938082	0.996078
"106.62"	9	D305L	0.573956	0.680331	0.680012	0.659005	0.833955	1.08072	0.0560752	0.0328066	0.0139531	0.00815726	0.00031012	0.386157
"106.65"	4	D305P	0.424856	0.22893	0.075455	0.0869685	0.281966	0.50664	0.00837381	0.000714782	0.000568708	0.000568708	0.000568708	0.0226442
"106.68"	7	D305S	0.620817	0.643412	0.714982	0.673326	0.829546	1.20466	0.129613	0.0602737	0.0651541	0.00514523	0.00685267	0.0431688
"106.69"	4	D305T	3.37628	2.30572	1.66226	1.06625	0.828678	1.00498	0.127929	0.247984	0.308863	0.909977	0.0505915	0.917776
"106.88"	5	A52T	0.199493	0.0931845	0.166508	0.293953	0.264311	1.23096	0.00207417	0.00113346	0.000539943	0.000255851	0.000118303	0.146749
"106.91"	6	A52Y	0.218679	0.0859551	0.071883	0.104774	0.155925	0.997813	0.000127409	2.57628e-05	2.60689e-05	2.60689e-05	2.51607e-05	0.609016
"106.97"	5	T303R	1.77631	1.59871	1.25589	1.05326	0.804585	0.833018	0.0321729	0.108847	0.509001	0.841005	0.0428558	0.237332
"106.103"	5	A349E	2.37746	1.61465	1.42774	0.839139	1.26163	4.66418	0.155929	0.646721	0.802283	0.385217	0.00537569	0.000166757
"106.104"	4	A349F	0.955184	0.976458	0.945666	0.959636	0.623556	0.957212	0.614915	0.705036	0.96471	0.624161	0.000776877	0.746834
"106.109"	7	A349L	0.579506	0.60186	0.581195	0.581277	0.977006	1.26487	0.0135406	0.00254727	0.00150713	0.000269798	0.655656	0.19
"106.112"	7	A349P	0.710367	0.707406	0.706446	0.639763	0.825459	1.37747	0.312887	0.135334	0.119909	0.0129898	0.00958982	0.0345597
"106.113"	6	A349Q	2.00437	1.77204	1.44856	1.07455	0.78666	0.897186	0.00706832	0.0115586	0.0203581	0.458587	0.0566903	0.428405
"106.119"	5	A349Y	2.85358	2.11049	2.13588	1.78088	0.871527	0.811212	0.00431861	0.00828782	0.0328862	0.0410837	0.0880272	0.120277
"106.121"	5	D353C	2.14962	1.7119	1.33626	0.801984	1.45384	0.922922	0.0377253	0.0953503	0.27661	0.13955	0.00125608	0.262636
"106.150"	7	E357S	2.52366	1.66236	1.22096	0.725258	1.37728	1.00953	0.00138378	0.0124589	0.224659	0.0119474	0.000409328	0.959609
"106.155"	6	N356C	0.691827	0.770686	0.702567	0.60373	0.663045	0.854195	0.249117	0.11599	0.0373451	0.00662807	6.34279e-05	0.328957
"106.156"	7	N356D	0.842839	0.984609	0.618259	0.557386	0.66983	0.789345	0.730373	0.620369	0.140581	0.0132626	3.92105e-05	0.0976318
"106.158"	5	N356F	0.607658	0.514611	0.5207	0.55804	0.673902	0.86651	0.0610924	0.0224405	0.00272293	0.0027492	0.00291179	0.297825
"106.162"	5	N356M	0.673096	0.855292	0.785359	0.697353	0.69338	1.00283	0.619616	0.700157	0.200105	0.0502588	0.000359067	0.615491
"106.173"	5	A360F	1.20561	1.2023	0.9952	0.758377	1.05889	0.956528	0.150869	0.383616	0.572923	0.429965	0.492239	0.768512
"106.174"	7	A360G	0.39912	0.438452	0.471769	0.634284	0.672996	1.10814	0.022667	0.011864	0.00359768	0.0167276	0.000479423	0.510295
"106.176"	4	A360K	0.928238	0.852589	0.710327	0.839893	0.729859	1.27999	0.578547	0.245311	0.133775	0.204097	0.00526026	0.208805
"106.178"	7	A360P	0.130076	0.0891573	0.0538297	0.0777596	0.272682	0.724196	1.51145e-05	5.84108e-06	5.5738e-06	5.5738e-06	5.44459e-06	0.790567
"106.181"	5	A360T	0.91186	0.799266	0.945655	0.940753	0.958544	0.808498	0.655158	0.752897	0.693659	0.845588	0.277905	0.146749
"106.182"	6	A360V	1.25394	1.28187	0.916568	0.875731	0.96392	0.793522	0.545206	0.652676	0.423748	0.217716	0.884265	0.0398537
"106.183"	5	A360W	1.16037	0.88618	0.888821	0.948503	0.937677	0.731254	0.572923	0.875498	0.484886	0.728564	0.346429	0.0102612
"106.185"	5	G362A	0.75305	0.631007	0.647267	1.0246	0.575172	0.839935	0.222558	0.184142	0.145125	0.928826	0.000118303	0.105654
"106.186"	7	G362C	1.62619	1.20458	1.18775	1.42882	0.766235	0.882698	0.0884964	0.451897	0.303504	0.0323019	0.000790437	0.659229
"106.188"	5	G362F	0.289022	0.348464	0.355231	0.402247	0.45338	0.55651	0.000551807	0.000277086	0.000375458	0.00136287	0.000118303	0.00332581
"106.189"	7	G362H	0.561509	0.573527	0.579029	0.644198	0.693349	0.798453	0.0961412	0.0439401	0.0166153	0.0517162	0.000709795	0.0189912
"106.190"	5	G362I	0.111748	0.163261	0.187424	0.268871	0.317462	0.818809	0.000920745	0.000299964	0.000303374	0.00186067	0.000118303	0.106287
"106.191"	7	G362K	0.767354	0.72869	0.702417	0.784348	0.961133	0.885962	0.796281	0.300035	0.201086	0.125905	0.977335	0.405798
"106.192"	5	G362L	0.566915	0.409514	0.504026	0.58062	0.548568	0.804994	0.016007	0.00058254	0.00147798	0.0061498	0.000174749	0.0710013
"106.194"	5	G362N	0.717642	0.563874	0.581418	0.938306	0.608017	0.976969	0.0885739	0.0288021	0.0399372	0.818175	0.000122618	0.42655
"106.195"	4	G362P	0.126501	0.0589516	0.0544377	0.079304	0.242878	0.897935	0.00126742	0.000568708	0.000568708	0.000568708	0.000568708	0.415406
"106.197"	5	G362R	0.799188	0.755464	0.694114	0.79099	0.839943	0.872326	0.595047	0.155929	0.0661091	0.262636	0.0416674	0.0885739
"106.212"	5	R377Q	0.507167	0.577583	0.549389	0.713892	0.53191	0.716126	0.0583145	0.0475707	0.0563952	0.163759	0.000180978	0.015008
"106.213"	5	R377S	0.276986	0.237086	0.311556	0.375852	0.25519	0.820951	0.00101142	0.000655846	0.00101142	0.00182409	0.000118303	0.0971077
"106.216"	6	R377W	0.944407	0.880206	0.74479	0.644339	0.781713	0.927748	0.741508	0.414522	0.17869	0.00706832	0.000469551	0.428405
"106.217"	4	R377Y	0.495212	0.389875	0.35159	0.395019	0.406155	0.758627	0.0202335	0.00386508	0.00157235	0.00145291	0.000568708	0.0786984
"106.220"	6	K378D	1.29337	1.09089	0.781476	0.513378	0.610149	0.822652	0.501754	0.979757	0.102415	0.00346336	2.60689e-05	0.158864
"106.221"	7	K378E	2.19049	2.07873	1.392	0.803621	0.931321	0.703781	0.00938531	0.0281632	0.227501	0.266795	0.209033	0.00267468
"106.222"	4	K378F	0.13341	0.206046	0.243336	0.332297	0.329175	0.874848	0.00126742	0.00157235	0.0015201	0.00168186	0.000568708	0.680849
"106.228"	4	K378P	2.01684	1.47457	1.05975	0.530052	0.690058	0.808903	0.0319517	0.144276	0.705036	0.00456065	0.00558871	0.111577
"106.230"	6	K378S	2.01394	1.94288	1.38789	0.823632	1.05742	0.926654	0.00244439	0.00976332	0.147347	0.603418	0.605282	0.496666
"106.238"	5	M379G	0.67867	0.70482	0.681972	0.529603	0.429681	1.04332	0.0548979	0.111456	0.0560177	0.00177046	0.000118303	0.642519
"106.239"	7	M379H	0.747956	0.714911	0.610841	0.513773	0.495407	0.9443	0.534388	0.132132	0.0767129	0.00695525	5.44459e-06	0.41281
"106.240"	6	M379I	1.3698	1.24995	0.921667	1.48983	0.63487	0.595184	0.588605	0.930827	0.219717	0.146603	2.89844e-05	0.000896084
"106.241"	4	M379K	0.960707	1.02591	0.969165	0.865002	0.672554	1.21969	0.998693	0.776802	0.79697	0.448031	0.00200909	0.229696
"106.242"	5	M379L	0.898867	0.764036	0.706455	0.673844	0.936564	1.16226	0.588974	0.257678	0.120978	0.0459528	0.255224	0.158507
"106.243"	6	M379N	0.847599	0.889124	0.803407	0.676571	0.497552	0.935308	0.426849	0.512012	0.270571	0.0213925	2.51607e-05	0.975496
"106.246"	7	M379S	0.723338	0.864361	0.822145	0.590932	0.524333	1.06081	0.585935	0.67721	0.615148	0.0122863	5.44459e-06	0.815405
"106.247"	6	M379T	1.03497	1.16546	1.00519	0.709778	0.655584	0.968163	0.683778	0.699537	0.99041	0.0896285	8.58097e-05	0.920218
"106.248"	5	M379V	0.764225	0.745654	0.811045	0.770717	0.705715	1.11896	0.715404	0.533729	0.561023	0.304672	0.00282943	0.333097
"106.249"	7	M379W	0.350787	0.429654	0.55519	0.429359	0.40112	1.38717	0.000192118	0.000125364	0.000365746	4.27079e-05	5.44459e-06	0.011864
"106.250"	5	M379Y	0.925588	1.05013	0.871396	0.848586	0.888815	1.28539	0.728564	0.896312	0.507124	0.185111	0.325835	0.0776531
"106.253"	4	S58E	0.713014	0.875813	0.817899	0.611536	0.494505	1.52989	0.283125	0.430581	0.293541	0.191547	0.000589754	0.0137812
"106.256"	6	S58M	1.15311	1.24719	1.14321	0.686033	0.83631	1.29749	0.191074	0.267102	0.471643	0.0667169	0.0772611	0.0832589
"106.260"	4	S58R	2.62228	1.64875	0.868825	0.340146	1.50586	2.52248	0.00542224	0.0592808	0.638143	0.00114293	0.0114563	0.000795517
"106.261"	5	S58W	0.625691	0.58482	0.577287	0.486426	0.686942	1.36022	0.142715	0.0791425	0.021592	0.00199406	0.000270856	0.0965191
"106.267"	4	P59N	0.209172	0.261025	0.299677	0.338251	0.450567	0.815818	0.00309851	0.00146944	0.000814572	0.00123872	0.000568708	0.087427
"106.273"	6	V60Q	2.20289	1.71545	1.17043	0.621306	1.1761	1.55496	0.00815626	0.0433274	0.673998	0.0047357	0.0314435	0.00253227
"106.279"	7	V61I	0.345144	0.333233	0.385013	0.497708	0.54854	0.993476	0.000311386	5.98847e-05	2.99502e-05	0.000466291	5.44459e-06	0.554068
"106.289"	5	S62A	1.81355	1.46059	1.11741	0.937931	1.0484	1.23351	0.146749	0.510881	0.875498	0.527969	0.735174	0.270197
"106.293"	6	S62H	0.761903	0.775309	0.782617	0.698049	0.699571	1.19193	0.166094	0.251318	0.15729	0.017386	4.99694e-05	0.242597
"106.294"	5	S62M	-0.0115192	0.132554	0.150488	0.211792	0.421996	0.933843	0.000118303	0.000121164	0.000128604	0.000146515	0.000118303	0.973133
"106.295"	4	S62R	0.0834443	0.110687	0.0797299	0.0792283	0.304712	0.984677	0.00058266	0.000568708	0.000568708	0.000568708	0.000568708	0.835143
"106.296"	4	S62T	0.408023	0.43453	0.400648	0.385944	0.759342	0.984867	0.0198832	0.00581784	0.0019436	0.00148615	0.0124556	0.907379
"106.322"	5	I76W	1.43775	0.823043	0.627512	0.578349	1.7889	1.47704	0.0896756	0.781972	0.0478999	0.00219989	0.000299964	0.003025
"106.323"	4	I76Y	0.376675	0.388125	0.39905	0.389145	0.646652	1.39936	0.00465514	0.0017199	0.00221788	0.00138847	0.00269627	0.140708
"106.327"	4	K78G	0.245589	0.191286	0.0358085	0.0466571	0.0446142	0.19449	0.00930709	0.000853958	0.000568708	0.000568708	0.00281947	0.000568708
"106.341"	7	R81A	2.4764	2.07303	1.39074	1.1237	1.05477	1.10158	0.00166848	0.00771274	0.0853095	0.274315	0.328536	0.673599
"106.344"	6	R81E	1.54926	1.12067	0.758305	0.648514	0.787459	0.225206	0.213755	0.846457	0.265952	0.0061125	0.00199099	2.51607e-05
"106.345"	7	R81F	1.29976	1.20589	0.852341	0.92297	0.933815	0.566219	0.215369	0.216285	0.796281	0.488332	0.147358	0.000398
"106.347"	6	R81I	0.634457	0.600279	0.428457	0.547267	0.800554	0.85923	0.0192297	0.00558734	0.000403759	0.00142078	0.00248797	0.0969209
"106.348"	5	R81K	0.832132	0.699984	0.71961	0.85209	0.817614	0.943157	0.759577	0.509001	0.272749	0.299186	0.0475707	0.996495
"106.349"	4	R81L	3.10254	2.47323	1.92223	1.25183	1.08837	0.628997	0.00759898	0.0319517	0.0917597	0.446072	0.310423	0.0198832
"106.351"	5	R81N	0.956958	1.08978	0.711919	0.706014	0.856559	0.456803	0.859368	0.63415	0.100094	0.125972	0.0321729	0.00015725
"106.364"	4	H87K	0.374786	0.249325	0.173305	0.254228	0.351345	0.80784	0.00505108	0.000758643	0.000611524	0.000776877	0.000568708	0.158277
"106.365"	6	H87L	0.577422	0.418216	0.326159	0.425363	0.628458	0.913362	0.0254691	0.00266952	0.000294134	0.00276476	4.55936e-05	0.269411
"106.367"	5	H87Q	0.898279	0.755319	0.705078	0.6811	0.69552	0.822996	0.968463	0.318677	0.229293	0.110799	0.0156257	0.0832283
"106.369"	4	H87S	1.00371	0.977179	0.746311	0.754674	0.797782	0.80922	0.949043	0.729524	0.17432	0.138949	0.010043	0.192664
"106.370"	5	H87T	0.957669	0.540677	0.447202	0.550608	0.728587	0.679592	0.568943	0.0492362	0.00211533	0.0026201	0.00031382	0.0277483
"106.371"	7	H87V	0.4646	0.452467	0.295718	0.362665	0.51828	0.69176	0.00179976	0.000267219	4.09238e-05	0.000804677	7.54474e-06	0.00138378
"106.372"	12	H87W	0.312926	0.359431	0.344695	0.5157	0.68833	0.750597	5.66917e-06	6.61969e-07	1.14076e-07	0.000132943	1.21334e-07	0.00255184
"106.374"	7	T373C	3.91819	2.82829	1.72105	1.18545	1.14697	1.02618	0.000445148	0.00202295	0.0211008	0.200217	0.107506	0.393357
"106.375"	5	T373D	2.87474	2.16528	1.78739	1.12534	0.955816	0.885971	0.0155004	0.0231401	0.0752215	0.146749	0.859368	0.307439
"106.379"	4	T373H	1.81811	1.7092	1.44039	1.17014	0.74735	1.19168	0.229696	0.378879	0.605729	0.396889	0.0369766	0.436353
"106.389"	5	T373W	1.10266	1.49819	1.42438	1.07979	0.91933	1.15499	0.183176	0.349437	0.346429	0.89168	0.147566	0.377254
"106.403"	5	W43G	0.0763559	0.035434	0.0945801	0.121992	0.354698	0.639398	0.000125578	0.000118303	0.000122618	0.000134864	0.000118303	0.0661091
"106.404"	5	W43A	0.148032	0.154656	0.224064	0.291624	0.50839	0.606615	0.000233454	0.000153592	0.000162891	0.0127471	0.000118303	0.014412
"106.405"	7	W43L	0.426823	0.552698	0.543026	0.451717	0.761255	0.55249	0.00348551	0.00227129	0.00144424	0.000631101	0.000167385	0.000259621
"106.408"	8	W43F	0.496462	0.575868	0.608414	0.582028	0.647593	0.655883	0.0240207	0.0227518	0.0560707	0.0105599	4.41258e-06	0.000981653
"106.410"	8	D359Y	0.404678	0.266755	0.219105	0.16081	0.495274	0.91411	0.001083	1.1331e-05	2.10248e-06	1.54248e-06	2.27688e-06	0.577144
"106.411"	5	D359F	0.312532	0.524419	0.382635	0.237035	0.590591	0.935166	0.0138369	0.00382832	0.000351125	0.00016099	0.000118303	0.209516
"106.415"	5	D359A	1.54738	1.19642	0.821398	0.493952	1.32892	0.914244	0.103774	0.5434	0.178405	0.000960074	0.0024725	0.702328
"106.422"	6	S74G	2.01183	1.92042	1.49572	0.921498	1.10185	0.947118	0.0130425	0.0316547	0.180421	0.488247	0.0881249	0.474938
"106.427"	6	A90G	3.85949	2.56274	1.75313	1.0967	0.979212	0.884697	0.00896251	0.022159	0.0563444	0.536368	0.975496	0.17105
"106.433"	6	A90S	1.6935	1.59876	1.46848	1.18446	1.02104	0.88919	0.0818424	0.0385821	0.0985437	0.173569	0.935074	0.819364
"106.438"	6	A90C	1.63315	1.58242	1.15319	1.0532	0.850724	1.4163	0.052006	0.0737484	0.336959	0.840188	0.0149111	0.0038698
"106.439"	26	D359N	1.49068	1.29934	0.963143	0.578263	1.17123	1.18601	0.000837931	0.0103847	0.566124	1.0929e-08	9.15991e-05	0.0324965
"106.440"	7	D359M	1.57261	1.10708	0.652914	0.513555	0.875697	1.42474	0.625609	0.606489	0.0238686	0.000170725	0.1624	0.0189912
"106.444"	4	D359T	1.47797	1.07352	0.779566	0.461805	1.70019	1.17583	0.0956092	0.633468	0.451962	0.00460768	0.00106632	0.41917
"106.448"	4	D361V	2.09284	1.44727	1.07017	0.78685	0.750335	1.24845	0.113807	0.448031	0.744353	0.0826793	0.00494934	0.200616
"106.449"	6	D361S	2.84055	2.09111	1.46026	1.06685	0.907227	1.53025	0.000845977	0.00563334	0.111116	0.559494	0.656532	0.0140533
"106.450"	4	D361W	0.696731	0.551928	0.382592	0.327074	0.580924	0.878515	0.31356	0.0324795	0.00300111	0.00114293	0.000575645	0.494402
"106.453"	5	D361Q	0.877699	0.69884	0.499397	0.402764	0.727655	1.60325	0.463187	0.0351078	0.00499986	0.000468432	0.000255851	0.00598738
"106.457"	8	D361T	2.62992	2.03472	1.44933	1.0242	1.04827	1.40827	0.000163886	0.00130478	0.0247518	0.373455	0.430442	0.0105599
"106.459"	4	D361P	0.248274	0.168115	0.141219	0.141089	0.302833	0.782277	0.00134188	0.00062645	0.000589754	0.000611524	0.000568708	0.134627
"106.460"	5	D361N	1.09335	1.1173	0.978288	0.886352	1.13953	0.804461	0.529886	0.450784	0.959126	0.50525	0.164647	0.0343534
"106.461"	6	D361C	0.219251	0.258957	0.232893	0.243862	0.509874	0.823691	4.66521e-05	3.74713e-05	3.41434e-05	3.61888e-05	2.51607e-05	0.111116
"106.462"	6	D361F	0.348107	0.194037	0.220303	0.288955	0.7071	0.741796	0.000424668	0.000119359	3.87969e-05	5.99429e-05	6.94058e-05	0.128911
"106.463"	5	D361R	0.215692	0.239601	0.251623	0.326705	0.590742	1.01307	0.00197448	0.000458248	0.000217878	0.000277086	0.000286683	0.977805
"106.475"	25	M375W	0.144067	0.327641	0.512819	0.43974	0.230911	0.796897	5.95743e-10	5.78757e-08	1.31043e-07	1.20725e-10	2.83435e-17	0.0201944
"106.479"	14	M375F	0.338002	0.475594	0.598201	0.456914	0.30128	0.89966	3.85325e-06	0.000693549	0.0123569	5.70444e-07	1.66541e-10	0.172252
"106.483"	5	N380T	1.80201	1.70901	1.60304	1.03118	1.06699	1.08067	0.0757027	0.0832283	0.103153	0.910229	0.450784	0.488555
"106.487"	4	N380V	0.975476	0.989985	0.98645	1.0391	0.528155	1.48276	0.891814	0.814729	0.886635	0.671264	0.000568708	0.018864
"106.494"	7	N380I	1.44141	1.41964	1.39898	1.24996	0.671732	1.1759	0.0792143	0.0406799	0.1624	0.149439	1.16609e-05	0.173053
"106.496"	15	N380G	0.588008	0.624414	0.737582	0.679071	0.654508	0.941055	0.00191436	0.00140479	0.00311865	6.08577e-05	4.8028e-08	0.625334
"106.501"	5	N380P	0.68967	0.659162	0.639496	0.612361	0.542385	0.818811	0.588974	0.457848	0.23157	0.0742664	0.000729843	0.147566
"106.511"	4	D383G	0.0710785	0.0957293	0.245971	0.433509	0.357858	0.780546	0.000732035	0.000776877	0.000905675	0.00216984	0.000568708	0.061523
"106.520"	7	D383Q	0.679613	0.662757	0.55728	0.705898	0.890862	1.28148	0.0508315	0.0347715	0.0125461	0.0241775	0.246097	0.0362853
"106.521"	4	E387Q	0.334916	0.190023	0.133165	0.254326	0.244818	0.962829	0.00258247	0.00102983	0.000689608	0.000732035	0.000568708	0.786868
"106.524"	4	E387S	0.315072	0.243137	0.292906	0.317587	0.353628	1.47941	0.00290651	0.00137277	0.000982965	0.000949121	0.000568708	0.179574
"106.525"	5	E387W	0.268112	0.289317	0.250952	0.338571	0.384197	1.49926	0.00203376	0.000306819	0.000200941	0.000258788	0.000118303	0.00696139
"106.526"	6	E387A	0.0735449	0.0979975	0.118344	0.251349	0.409317	0.990034	2.96731e-05	2.70083e-05	2.60689e-05	3.57706e-05	2.51607e-05	0.522379
"106.527"	5	E387F	0.214873	0.140749	0.187839	0.255313	0.634802	0.931511	0.000388207	0.00014141	0.00016099	0.000220405	0.000324603	0.436842
"106.528"	5	E387M	0.221913	0.179307	0.214273	0.272532	0.533696	0.78784	0.000238874	0.000170709	0.000208042	0.000247226	0.000118303	0.0413747
"106.531"	6	E387T	0.334406	0.20845	0.206691	0.220053	0.277251	1.06149	0.000534528	4.40484e-05	3.97053e-05	3.92486e-05	2.51607e-05	0.788371
"106.532"	6	E387I	0.261944	0.238018	0.290871	0.316984	0.429098	0.831668	0.00271676	0.00244439	0.000670421	0.000219716	2.51607e-05	0.251318
"106.533"	4	E387K	0.494293	0.42102	0.280835	0.214193	0.425189	0.792152	0.138949	0.0160753	0.00192221	0.000804993	0.000568708	0.377106
"106.537"	6	E387N	0.173513	0.173141	0.182763	0.169379	0.3961	1.11803	0.000336187	6.48749e-05	3.53571e-05	3.53571e-05	2.51607e-05	0.723418
"106.545"	7	S74A	0.658036	0.635576	0.551156	0.596142	0.811578	0.653564	0.252185	0.092734	0.00800069	0.0142091	0.00589925	0.0281632
"106.555"	4	G79W	0.283564	0.293154	0.236128	0.368784	0.428932	0.700997	0.0110355	0.00411376	0.000776877	0.00131162	0.000568708	0.238716
"106.560"	6	G79E	0.504179	0.382107	0.26589	0.348579	0.508905	0.665299	0.00835149	0.000100172	3.61888e-05	7.17819e-05	3.57706e-05	0.00355354
"106.561"	7	G79Q	0.286746	0.292113	0.191897	0.445589	0.565401	0.8596	0.00152	4.31654e-05	8.37067e-06	3.19613e-05	0.000264664	0.444505
"106.562"	7	G79A	0.725311	0.43052	0.403202	0.549717	0.916661	0.834015	0.160919	0.00154606	0.000267219	0.000790437	0.330988	0.0889594
"106.563"	6	A90I	3.85549	2.63976	1.46878	0.733396	2.09304	0.977293	0.000267964	0.00248797	0.150354	0.0168886	8.02702e-05	0.546982
"106.569"	9	T303F	0.434447	0.458732	0.533443	0.834119	1.12652	0.928843	0.088815	0.0212189	0.0180321	0.933275	0.132636	0.232944
"106.570"	11	A349T	0.818599	1.01043	0.957062	0.944913	0.918746	1.15714	0.952248	0.745224	0.677951	0.609024	0.468158	0.239171
"106.600"	16	M298W	0.635078	0.656135	0.695635	0.786366	1.0434	0.968526	0.01058	0.0147035	0.0109808	0.0664807	0.310002	0.670567
"106.601"	10	M298P	0.931008	0.592366	0.537471	0.624446	1.00772	0.155985	0.50491	0.0314908	0.00164159	0.000331311	0.313006	5.96636e-08
"106.602"	8	G299F	0.392852	0.301608	0.366718	0.589462	0.591547	0.747933	0.00834604	0.000513706	0.000845996	0.0430098	0.000113821	0.00175102
"106.603"	4	G299I	0.413465	0.378289	0.368745	0.468338	0.554844	0.230854	0.0253008	0.00470305	0.00382498	0.00542224	0.000618945	0.000575644
"106.604"	35	M298L	0.565717	0.712698	0.84372	0.983918	0.921563	1.12851	0.0124144	0.205144	0.790649	0.334302	0.00681325	0.290499
"106.605"	12	M298D	1.65909	1.41818	1.13631	1.08108	1.51511	1.2124	0.016178	0.0377012	0.209982	0.170084	6.68413e-07	0.0948112
"106.606"	12	M298S	1.01793	0.914726	0.874574	0.742029	1.22544	1.06092	0.721919	0.655566	0.447445	0.0733344	0.0838508	0.501958
"106.607"	7	G299A	1.17775	1.03551	0.920067	0.887991	1.16933	0.591803	0.296592	0.732231	0.89485	0.223717	0.228454	0.00110534
"106.608"	6	G299W	0.228721	0.259103	0.327661	0.653402	0.721827	0.466834	0.00822088	0.00596504	0.00396955	0.350571	0.000572895	0.00014983
"106.609"	15	M298Y	0.357663	0.426472	0.504566	0.659243	0.822262	0.951343	2.54307e-06	5.26973e-07	1.58564e-06	8.5281e-05	0.000730335	0.594824
"106.610"	6	G299R	0.544039	0.516029	0.454546	0.560684	1.08341	0.898504	0.0639866	0.0134388	0.0022169	0.00155784	0.191982	0.351952
"106.611"	16	M298Q	0.6058	0.630221	0.648508	0.799101	0.938936	1.15561	0.00314411	0.00136849	0.00158266	0.0136812	0.31388	0.397168
"106.612"	12	M298K	0.750243	0.763675	0.771621	0.786869	0.872919	0.954363	0.0831804	0.0677859	0.156481	0.0345347	0.00395279	0.295954
"106.613"	7	G299S	0.724259	0.684061	0.629621	0.716255	0.87097	0.561642	0.417052	0.201086	0.0491	0.0225206	0.121684	5.98847e-05
"106.614"	8	G299N	0.958142	0.901944	0.877451	1.13612	0.800977	0.489633	0.986185	0.671818	0.585054	0.245052	0.00224593	0.000467178
"106.615"	12	M298F	0.612404	0.610658	0.605013	0.842945	0.796483	0.893383	0.17362	0.0879652	0.0650073	0.117936	0.000131934	0.345306
"106.616"	16	M298I	1.82501	1.48899	1.4778	1.36665	1.24932	1.09579	0.0543177	0.0407732	0.0505733	0.0430585	0.000181064	0.74771
"106.617"	15	M298V	1.86104	2.11032	1.75789	1.30773	1.38785	0.832376	0.000567664	0.000194264	0.00332804	0.0252761	4.74722e-06	0.272179
"106.618"	14	M298T	1.01035	0.948236	0.941625	0.958405	1.21008	1.09216	0.982692	0.926022	0.4456	0.299742	0.000156276	0.396543
"106.619"	15	M298C	0.872989	0.89012	0.803899	0.901109	1.16236	0.920347	0.620596	0.795782	0.883467	0.864989	0.00614953	0.233971
"106.620"	7	G299C	0.689484	0.692564	0.690729	0.989737	1.15677	0.604849	0.0932147	0.0463242	0.0476951	0.89485	0.124688	0.000597589
"106.622"	15	M298N	1.05157	0.909494	0.832425	0.91809	1.11123	0.950374	0.968599	0.92992	0.627709	0.574108	0.0105546	0.639639
"106.623"	14	M298H	0.785487	0.872977	0.858178	0.943327	1.06293	0.890427	0.509014	0.394612	0.371891	0.649941	0.0302483	0.19934
"106.624"	15	M298E	0.626295	0.598329	0.590712	0.87904	1.1611	0.949784	0.0235766	0.00467692	0.00427719	0.418942	0.00643748	0.269991
"106.625"	15	M298G	0.79187	0.903349	0.888621	0.898147	1.04436	0.887177	0.846584	0.956583	0.824348	0.493788	0.404628	0.113993
"106.626"	16	M298R	1.03351	1.03088	1.08291	0.988533	0.964333	0.827964	0.786063	0.671748	0.507999	0.474342	0.737908	0.130769
"106.627"	7	R304W	0.553714	0.651507	0.763675	0.643194	0.601587	0.622653	0.0884964	0.0941822	0.180172	0.0183709	9.94248e-06	0.000516147
"106.628"	6	R304E	0.530201	0.396463	0.366986	0.675055	0.396119	0.381106	0.0293968	0.000775668	0.000291112	0.0118249	2.51607e-05	3.66116e-05
"106.629"	4	R304M	1.86135	1.9008	1.72198	1.40398	0.756329	0.650464	0.0930288	0.0856215	0.107938	0.0416639	0.0930288	0.0109325
"106.630"	6	G299E	1.32605	1.06397	0.933689	0.724256	0.91581	0.450643	0.595991	0.650751	0.254644	0.0109579	0.142923	4.77339e-05
"106.631"	8	G299H	0.700641	0.636274	0.609073	0.77988	1.04409	0.630383	0.0839712	0.0449476	0.0158878	0.123296	0.84894	0.000424606
"106.632"	8	R304I	0.551875	0.573119	0.604474	0.573298	0.632713	0.589498	0.082737	0.0324315	0.012775	0.0203878	0.000399431	3.35892e-05
"106.633"	8	R304P	0.209193	0.193117	0.238579	0.340277	0.486443	0.686583	0.000113821	3.90503e-05	2.14493e-05	6.98452e-05	1.19513e-06	0.00253876
"106.634"	8	G299Y	0.586838	0.657781	0.776955	1.07256	0.770205	0.56916	0.0501163	0.0606752	0.190906	0.391059	0.00348109	8.07439e-05
"106.635"	8	R304S	0.317356	0.383703	0.37889	0.420084	0.670303	0.67648	0.000727904	6.91705e-05	4.06431e-05	0.00383161	2.2005e-06	0.00295377
"106.636"	7	R304G	0.147651	0.150178	0.1989	0.320749	0.390824	0.57805	0.000678507	0.000101377	4.13631e-05	2.77559e-05	5.44459e-06	0.000697122
"106.637"	8	R304H	0.411106	0.369927	0.370042	0.510799	0.541582	0.549927	0.00483505	0.00201545	0.000973618	0.000527125	1.634e-06	3.09815e-05
"106.638"	8	R304F	0.386919	0.319578	0.363347	0.477029	0.51484	0.578395	0.00293163	0.000356337	0.000540871	0.00251948	1.20913e-06	3.32521e-05
"106.639"	7	G299M	0.970026	0.820722	0.66049	0.957464	1.01729	0.461988	0.908543	0.668196	0.497682	0.644984	0.937972	1.86831e-05
"106.640"	4	R304N	0.873071	0.725462	0.723499	0.956782	0.593372	0.514627	0.700173	0.17432	0.155397	0.884047	0.000568708	0.00131162
"106.641"	6	R304Y	1.91725	1.71284	1.4283	1.14537	0.955122	0.752753	0.025294	0.0549786	0.124923	0.431527	0.590448	0.0430514
"106.642"	4	G299D	1.01047	0.72763	0.750045	0.66182	0.634693	0.344682	0.891814	0.258881	0.183862	0.024456	0.00250002	0.00104186
"106.643"	7	G299K	1.17728	0.943728	0.697729	0.373939	1.04858	0.819173	0.549115	0.706363	0.011864	3.87929e-05	0.659229	0.0278107
"106.644"	7	R304T	0.467537	0.475559	0.477864	0.550839	0.697927	0.770754	0.014307	0.0012589	0.00205683	0.0125461	1.70923e-05	0.0623269
"106.645"	8	R304V	0.640022	0.619052	0.659967	0.607869	0.574683	0.784441	0.115091	0.050933	0.027062	0.000614749	0.000170056	0.0320594
"106.646"	8	R304A	0.223461	0.292444	0.331567	0.36941	0.43205	0.681412	0.000287976	3.06694e-05	2.6602e-05	0.000721815	1.32701e-06	0.00758371
"106.648"	7	G299V	0.482965	0.353754	0.416402	0.54656	0.718679	0.366441	0.00866832	0.00087175	0.000716211	0.00530483	0.000597589	1.17939e-05
"106.649"	6	G299Q	0.752248	0.707958	0.652516	0.730018	0.836003	0.511433	0.496666	0.343722	0.182165	0.138602	0.00983919	0.00138188
"106.650"	7	A302H	1.83152	1.32857	0.959965	0.809483	1.57229	0.708267	0.00542745	0.124688	0.955672	0.195912	7.07536e-05	0.0128107
"106.651"	7	A302D	0.534241	0.428334	0.388709	0.495791	1.00899	0.492614	0.0441998	0.000969258	0.000174128	0.00240566	0.939937	3.16174e-05
"106.652"	26	A302F	3.18386	2.07406	1.25026	0.58942	2.26546	1.26974	7.36647e-11	2.4107e-08	0.0164967	8.392e-12	2.55164e-17	0.0440574
"106.653"	4	A302V	0.764847	0.903553	0.871683	1.015	1.16557	1.25505	0.199466	0.541052	0.562961	0.86339	0.113807	0.207621
"106.654"	5	A302M	0.341906	0.44023	0.585451	0.740034	0.666489	0.846528	0.00222151	0.00282943	0.0183257	0.0930468	0.000359067	0.0842759
"106.655"	7	A302R	0.304642	0.415102	0.541605	0.657227	0.636183	1.16663	0.000424902	0.000308437	0.00581081	0.0399574	6.26512e-06	0.19935
"106.656"	8	A302E	0.206332	0.283795	0.374884	0.561161	0.681701	0.998846	4.53473e-05	3.53234e-05	6.52499e-05	0.000378969	4.87353e-06	0.986185
"106.657"	8	A302S	0.567714	0.720583	0.817332	0.924669	0.973879	1.20685	0.0328073	0.180923	0.472034	0.726508	0.27431	0.0397886
"106.658"	7	A302Q	0.719723	0.956751	0.99544	1.09681	0.764397	0.874383	0.630869	0.704528	0.700862	0.111337	5.74257e-05	0.152958
"106.659"	7	A302K	0.314371	0.300041	0.396979	0.502628	0.544867	1.35867	0.00019401	4.13631e-05	8.52044e-05	0.000735785	9.0721e-06	0.0122008
"106.660"	8	A302C	1.07246	1.14312	1.1742	1.0415	1.17205	1.42038	0.640127	0.585054	0.529262	0.916338	0.00257772	0.00295377
"106.661"	8	A302G	0.346572	0.385916	0.475228	0.718441	0.834368	1.26942	3.16148e-05	2.03707e-05	7.76901e-05	0.00377567	0.00209515	0.10141
"106.662"	7	A302I	1.27394	1.15563	1.23746	1.18874	1.15029	1.04571	0.344684	0.220909	0.113574	0.0775394	0.046054	0.853975
"106.663"	5	A302N	0.372164	0.392293	0.573102	0.869028	0.773717	1.29466	0.00361957	0.00233255	0.00582885	0.114114	0.00631617	0.134142
"106.665"	4	A302Y	2.23717	1.31403	0.896588	0.677414	2.65419	0.485072	0.0135313	0.179574	0.771783	0.0169617	0.000657324	0.00145291
"106.666"	4	A302L	1.02798	0.911829	0.925176	1.426	1.08077	0.316603	0.766773	0.361381	0.446072	0.137208	0.515337	0.000568708
"106.667"	5	R304L	0.454892	0.404095	0.326875	0.689496	0.840702	0.363844	0.00393675	0.00102199	0.00120563	0.0204509	0.296468	0.000153592
"106.668"	6	R304Q	0.351189	0.359752	0.378495	0.766989	1.01697	0.409057	0.000189521	0.000115516	0.000154739	0.0827845	0.731439	3.03773e-05
"106.669"	7	T308E	0.393636	0.514947	0.462598	0.876977	1.15516	0.440695	0.00252658	0.00106742	0.000231209	0.227501	0.0529159	1.72838e-05
"106.670"	6	T308C	0.755148	0.614843	0.53117	0.820451	1.32754	0.602515	0.349195	0.10468	0.0117355	0.188368	0.0291986	0.00057858
"106.671"	7	T308G	0.821299	0.680055	0.578246	0.623264	1.29044	0.68959	0.348481	0.039011	0.00283066	0.000927463	0.00283066	0.0609518
"106.672"	7	T308P	0.32272	0.272994	0.265403	0.442362	0.775658	0.56385	5.3351e-05	1.12703e-05	9.3896e-06	5.061e-05	0.000329644	0.000249805
"106.673"	5	T308Q	0.776479	0.606258	0.515996	0.809966	1.04563	0.462108	0.167333	0.0217594	0.00872764	0.211651	0.893995	0.000347216
"106.674"	6	R304C	0.591203	0.572301	0.66051	0.657393	0.712958	1.37817	0.122965	0.134382	0.0566903	0.00331767	0.00469638	0.0455897
"106.683"	7	R304K	0.135431	0.211538	0.284591	0.430054	0.660001	1.41768	0.00011683	9.83274e-05	0.00010346	0.000603057	1.41297e-05	0.0523132
"106.686"	5	T308Y	0.520541	0.313395	0.186566	0.295493	1.22485	1.0556	0.0281658	0.00023615	0.000134864	0.000255851	0.012333	0.847882
"106.688"	4	E301P	0.547416	0.406393	0.396435	0.448229	0.737155	0.146613	0.0676828	0.0102349	0.00326726	0.00326726	0.0112442	0.000568708
"106.690"	5	E301Q	0.132203	0.108445	0.142212	0.29361	0.36657	0.806583	0.000128604	0.000118303	0.000125578	0.000194067	0.000118303	0.0478999
"106.691"	5	T308R	0.366358	0.321709	0.284766	0.401094	0.866349	0.946965	0.00136287	0.000277086	0.000180978	0.000438499	0.084276	0.334561
"106.692"	5	E301I	0.109406	0.0609575	0.113159	0.252783	0.305732	0.527312	0.000139746	0.000118303	0.000118303	0.000170709	0.000118303	0.000296591
"106.693"	4	E301F	0.0669586	0.0481251	0.0615539	0.14796	0.310501	0.529011	0.00058266	0.000568708	0.000568708	0.000604186	0.000568708	0.00239383
"106.694"	5	E301V	0.119591	0.111529	0.148011	0.306292	0.361335	0.601313	0.000551807	0.000139746	0.000170709	0.000296591	0.000118303	0.00163446
"106.695"	5	E301R	0.0898166	0.0582941	0.0581474	0.0997624	0.178348	0.818267	0.000139746	0.000118303	0.000118303	0.000119725	0.000118303	0.141919
"106.697"	4	E301N	0.193831	0.0649778	0.0719675	0.169561	0.350714	0.200983	0.000749676	0.000568708	0.000568708	0.00062645	0.000568708	0.000568708
"106.698"	6	E301M	0.268435	0.163981	0.214923	0.378542	0.460125	0.498286	0.00014983	4.0167e-05	3.25866e-05	0.000118065	2.51607e-05	0.000464872
"106.699"	7	E301A	0.159179	0.130984	0.157409	0.260816	0.28545	0.726138	7.90172e-06	5.97928e-06	6.1206e-06	8.76487e-06	5.44459e-06	0.00441047
"106.700"	6	E301D	0.381603	0.292687	0.34733	0.385729	0.578221	0.388527	0.0006384	6.20115e-05	7.25909e-05	0.000123322	3.92486e-05	2.86457e-05
"106.701"	8	E301K	0.103516	0.0545549	0.0642262	0.130747	0.438035	0.619533	1.28157e-06	1.35816e-06	1.23762e-06	1.6914e-06	2.03174e-06	0.000282872
"106.702"	7	E301H	0.102068	0.105215	0.129516	0.246473	0.365121	0.399128	8.76487e-06	5.6395e-06	5.77313e-06	1.0647e-05	5.44459e-06	1.27664e-05
"106.703"	7	E301L	0.123476	0.0752877	0.0825105	0.117779	0.25771	0.421752	1.0407e-05	5.44459e-06	5.44459e-06	5.97928e-06	5.44459e-06	8.08621e-06
"106.704"	7	E301T	0.143728	0.100022	0.1422	0.260105	0.362433	0.463016	8.17998e-06	5.90979e-06	5.90979e-06	9.7177e-06	5.44459e-06	1.0769e-05
"106.705"	8	E301C	0.091562	0.0641247	0.100388	0.217692	0.349238	0.589161	1.29655e-06	1.20913e-06	1.23762e-06	2.38269e-06	1.19513e-06	0.00683673
"106.706"	6	E301G	0.291839	0.180166	0.142633	0.249014	0.36311	0.333052	0.000224381	3.00233e-05	2.66916e-05	3.4948e-05	2.51607e-05	0.000845977
"106.707"	8	E317V	0.263116	0.304752	0.389348	0.403465	0.396167	0.87146	2.05822e-05	1.9344e-05	2.71499e-05	8.07439e-05	1.19513e-06	0.136147
"106.708"	8	E317T	0.124622	0.219016	0.296859	0.375257	0.40063	0.901079	2.15096e-06	1.67205e-06	2.82309e-06	8.76928e-06	1.19513e-06	0.0490445
"106.709"	6	E317F	0.3815	0.359202	0.429066	0.677291	0.361749	0.588197	0.00953882	0.00417607	0.00380458	0.00662807	2.66916e-05	0.00497795
"106.710"	6	E317D	0.880823	0.714516	0.694942	0.757938	0.993638	0.632241	0.422202	0.114143	0.0464633	0.0728909	0.954207	0.000967179
"106.711"	6	E317Q	0.376067	0.299296	0.346528	0.577048	0.644615	0.517675	0.000332763	0.000101281	0.00016152	0.00465736	4.71901e-05	0.000814029
"106.712"	13	L321W	0.224404	0.299214	0.396389	0.407982	0.408178	0.759934	1.17525e-07	2.51351e-07	2.57115e-06	2.61695e-06	7.1555e-10	0.00744747
"106.714"	5	E317N	0.154143	0.189318	0.236424	0.404621	0.454257	0.49564	0.000172718	0.00014141	0.000144795	0.000379664	0.000118303	0.000351125
"106.715"	6	E317R	0.171026	0.209501	0.267886	0.434536	0.528053	0.656204	7.67669e-05	3.97053e-05	4.55936e-05	0.000474275	2.51607e-05	0.00549635
"106.716"	8	E317G	0.44456	0.429097	0.448081	0.661158	0.977153	0.625683	0.00175102	0.000399431	0.000200621	0.0156877	0.49948	0.000123895
"106.717"	15	L321F	0.559552	0.668845	0.768949	0.693782	0.502044	1.12222	0.0107597	0.0377077	0.0679903	0.00206009	1.93529e-10	0.322578
"106.718"	14	L321A	0.477145	0.411974	0.486659	0.973461	0.735779	0.746038	0.000216189	4.18997e-05	0.000173449	0.851997	7.45196e-05	0.0152907
"106.719"	11	L321Q	0.289021	0.201395	0.198661	0.281563	0.509044	1.15655	1.52905e-06	3.82991e-08	2.86375e-08	4.52405e-08	5.96043e-08	0.205722
"106.720"	7	E317W	0.265221	0.41042	0.526149	0.641372	0.584177	0.680698	0.00645583	0.00374251	0.00110534	0.0550713	6.4129e-06	0.0285196
"106.721"	8	E317I	0.221941	0.305579	0.361368	0.391218	0.405734	0.694997	1.18221e-05	7.14396e-06	1.7077e-05	8.49104e-06	1.19513e-06	0.0031837
"106.722"	8	E317Y	0.165039	0.22008	0.28234	0.434802	0.486193	0.625971	0.000168493	0.000320454	8.97377e-05	0.000314813	1.19513e-06	0.0011465
"106.723"	8	E317H	0.200921	0.329634	0.366795	0.496369	0.655683	0.738392	1.35624e-05	9.25248e-06	1.38509e-05	0.00013994	1.39002e-06	0.00758371
"106.724"	16	L321V	1.68445	1.6921	1.45951	1.02558	1.11412	0.929165	0.000322395	0.000881049	0.00600539	0.595627	0.010829	0.650608
"106.725"	12	L321N	0.206761	0.09455	0.146401	0.205792	0.251324	1.11729	2.26955e-08	4.66638e-09	3.93689e-09	7.07377e-09	3.09906e-09	0.940864
"106.726"	8	E317M	0.502588	0.604936	0.63002	0.594045	0.58956	0.592313	0.0152942	0.019528	0.012366	0.00707803	1.19513e-06	0.000168493
"106.727"	9	L321G	0.250332	0.211211	0.282462	0.309636	0.325192	1.25187	3.99975e-06	1.35823e-06	2.00669e-06	2.16342e-06	2.65582e-07	0.321899
"106.728"	17	L321Y	0.775038	0.928923	1.14559	0.954464	0.792558	1.28176	0.338416	0.56168	0.847427	0.265124	0.00067091	0.0026937
"106.729"	7	E317K	0.166086	0.155436	0.316309	0.47627	0.294921	1.1003	8.96856e-06	7.28719e-06	1.36605e-05	6.92994e-05	5.44459e-06	0.248115
"106.730"	5	E317A	0.343457	0.302458	0.427436	0.654051	0.819214	1.18658	0.00205387	0.000706868	0.003025	0.0147671	0.0410837	0.161994
"106.731"	10	L321R	0.25361	0.116469	0.0400878	0.128692	0.181623	0.953652	1.01851e-06	6.32007e-08	5.96636e-08	7.0086e-08	5.96636e-08	0.624471
"106.732"	7	E317C	0.687176	0.756546	0.745906	0.739244	0.670849	0.815505	0.251163	0.147358	0.132132	0.307001	0.00563751	0.017299
"106.733"	15	L321I	2.08037	1.86687	1.35664	1.01555	1.23751	1.10283	0.000129783	0.000271657	0.00630804	0.731924	0.000122899	0.903336
"106.734"	7	I330F	0.199882	0.158477	0.193743	0.200445	0.239177	0.399467	0.000192118	7.07536e-05	2.80597e-05	2.04143e-05	5.44459e-06	9.82948e-06
"106.735"	8	I330T	1.06895	1.06076	0.981187	0.709789	0.428897	0.358081	0.493633	0.363619	0.898042	0.0578763	1.19513e-06	6.33916e-06
"106.736"	12	L321M	0.598461	0.669349	0.74279	0.761088	0.647337	1.24388	0.014895	0.0286044	0.0692115	0.0365069	1.51747e-08	0.634009
"106.738"	12	L321H	0.201043	0.13387	0.187636	0.244908	0.231362	1.15886	2.58345e-08	7.56409e-09	5.84647e-09	8.55021e-09	3.09906e-09	0.53356
"106.739"	4	I330P	0.288543	0.10378	0.0306606	0.0196841	0.425863	0.894067	0.0016446	0.000568708	0.000568708	0.000568708	0.000714782	0.315136
"106.740"	6	I330M	0.252559	0.284533	0.376448	0.353293	0.398083	0.569715	0.00020626	0.000102401	0.000140449	0.000113019	2.51607e-05	0.000550668
"106.741"	14	L321T	0.241997	0.277952	0.316212	0.534331	0.511606	1.00918	1.63134e-06	1.52205e-06	3.91822e-06	1.95209e-05	2.89395e-10	0.990999
"106.742"	33	L321C	0.763099	0.836599	0.957381	0.979574	0.893577	1.25638	0.348085	0.604235	0.861956	0.941984	0.0104859	0.0150782
"106.744"	10	L321D	0.279768	0.13251	0.0796319	0.155211	0.319761	0.767005	6.64812e-06	7.94921e-08	6.77139e-08	1.00957e-07	2.65582e-07	0.0267799
"106.745"	13	L321S	0.269504	0.274976	0.293949	0.354297	0.390715	0.813744	1.09672e-07	6.41083e-09	3.58782e-08	6.66047e-07	7.1555e-10	0.0501527
"106.747"	4	I330L	0.319013	0.312337	0.347202	0.363198	0.34683	0.498498	0.00255471	0.00102983	0.00112982	0.00119679	0.000568708	0.000971561
"106.748"	8	L321K	0.278022	0.0865998	0.0469351	0.0788663	0.191481	1.21514	8.31025e-06	1.25211e-06	1.19513e-06	1.374e-06	1.19513e-06	0.749149
"106.749"	5	I330K	0.370935	0.222611	0.106601	0.0651171	0.548964	0.332131	0.00423965	0.000210461	0.000128604	0.000122618	0.00895528	0.00012409
"106.750"	7	I330C	0.418546	0.574631	0.572565	0.696692	0.616714	1.61985	0.000555479	0.00148168	0.00441047	0.00404819	9.83274e-05	0.000247406
"106.751"	7	I330R	0.239512	0.0789286	0.0489406	0.0483869	0.527857	1.09914	2.5715e-05	5.44459e-06	5.44459e-06	5.44459e-06	0.000114494	0.673599
"106.752"	7	I330V	0.81778	0.990734	0.970308	0.644833	1.4891	1.98101	0.451897	0.673599	0.526294	0.00171123	0.000112202	0.000188385
"106.753"	7	I330S	0.173485	0.307071	0.417604	0.389345	0.230033	1.05181	8.5656e-06	1.72838e-05	0.00023346	5.92607e-05	5.44459e-06	0.788665
"106.754"	7	L321E	0.129587	0.0398652	0.0196587	0.0501616	0.114946	1.38191	7.28719e-06	5.44459e-06	5.44459e-06	5.44459e-06	2.51607e-05	0.0490999
"106.755"	7	I330D	0.278927	0.132996	0.0759231	0.06395	0.78482	0.470183	3.23087e-05	5.50883e-06	5.44459e-06	5.44459e-06	0.0014691	0.00035555
"106.756"	6	L335T	0.359861	0.211048	0.307285	0.411945	0.284512	0.446334	0.00202711	5.47414e-05	8.11693e-05	9.799e-05	2.51607e-05	3.70391e-05
"106.757"	4	I330H	0.569353	0.212396	0.0717678	0.0136816	0.247084	0.593627	0.0429956	0.000689608	0.000568708	0.000568708	0.000568708	0.00402929
"106.758"	4	I330A	0.949696	0.916588	0.849469	0.591159	0.272004	0.61854	0.812186	0.459884	0.351129	0.0464831	0.000568708	0.00587643
"106.759"	6	L335H	0.450167	0.283432	0.30585	0.240469	0.298964	0.37589	0.00152949	6.34279e-05	4.3046e-05	3.92486e-05	2.51607e-05	2.63785e-05
"106.760"	5	L335P	0.367934	0.180119	0.0902315	0.129795	0.802561	0.35592	0.00201382	0.000166757	0.000119725	0.000125578	0.232714	0.000122618
"106.761"	4	L335R	0.359976	0.221594	0.0560265	0.0743938	0.340826	0.280905	0.00398766	0.000706297	0.000568708	0.000575645	0.000568708	0.000589754
"106.762"	7	L335K	0.429888	0.203244	0.0752293	0.150678	0.714075	0.269447	0.00314257	7.20322e-06	5.44459e-06	6.26512e-06	0.054759	5.44458e-06
"106.763"	7	L335V	0.872833	0.720077	0.669438	0.621068	0.449418	0.346949	0.318846	0.0538308	0.0299841	0.0541387	2.59975e-05	7.03804e-06
"106.764"	6	L335Q	0.425727	0.162341	0.117508	0.233666	0.251647	0.20965	0.00231779	3.03773e-05	2.57628e-05	3.53571e-05	2.51607e-05	2.51607e-05
"106.765"	6	L335F	1.2634	1.29367	0.993698	0.764268	0.296849	0.407322	0.124923	0.268255	0.890595	0.052006	2.51607e-05	0.000474275
"106.767"	7	I330N	0.294338	0.121698	0.0396497	0.0295013	0.154366	0.330721	9.15441e-05	6.04954e-06	5.44459e-06	5.44459e-06	2.51607e-05	6.26511e-06
"106.768"	8	L335N	0.335903	0.160262	0.0673519	0.0990684	0.382573	0.174819	7.47457e-05	1.39002e-06	1.19513e-06	1.26675e-06	1.59679e-06	1.19513e-06
"106.769"	6	L335D	0.460373	0.173756	0.0559885	0.0686448	0.224716	0.251921	0.00323296	2.93268e-05	2.51607e-05	2.51607e-05	0.000911149	2.51607e-05
"106.770"	6	L335G	0.303368	0.132057	0.0880243	0.193668	0.365098	0.261426	0.000195642	3.00233e-05	2.66916e-05	3.22081e-05	2.51607e-05	2.546e-05
"106.771"	8	L335A	1.1766	1.18076	1.00754	1.16138	0.580423	0.463086	0.363619	0.492176	0.942025	0.202921	1.374e-06	3.53309e-06
"106.772"	4	L335S	0.419752	0.299233	0.342309	0.326578	0.348207	0.430338	0.00716554	0.00547722	0.00296927	0.00115618	0.000568708	0.000776877
"106.773"	7	L335M	0.859146	0.850271	0.856242	0.634	0.465349	0.529576	0.345946	0.421319	0.23716	0.00979829	5.44459e-06	0.000141377
"106.774"	8	L335I	1.39603	1.44546	1.25777	0.861915	0.496561	0.631371	0.172058	0.144213	0.221526	0.298298	1.19513e-06	0.000564524
"106.775"	5	M339K	2.19109	1.71752	1.35646	0.686257	0.588598	0.405935	0.00958845	0.0437658	0.233863	0.0151298	0.000178879	0.000478825
"106.776"	8	M339L	0.782122	0.765539	0.739104	1.14232	1.09452	0.852601	0.241322	0.15801	0.0860611	0.239473	0.217194	0.0704663
"106.777"	7	M339D	0.349812	0.184034	0.200937	0.216044	0.334323	0.293261	0.000275025	2.59975e-05	7.63251e-06	8.66469e-06	5.44459e-06	5.90978e-06
"106.778"	5	M339Q	1.02962	0.759432	0.691157	0.42449	0.302248	0.320269	0.818175	0.112116	0.091912	0.000990586	0.000118303	0.000706868
"106.779"	8	M339G	1.08374	1.23021	0.893739	0.623193	0.370844	0.307547	0.308055	0.572422	0.48061	0.000564524	1.19513e-06	1.23762e-06
"106.780"	6	M339P	0.456402	0.387104	0.323896	0.269227	0.314266	0.303095	0.0206491	0.000529247	0.000120666	4.82838e-05	2.51607e-05	3.18338e-05
"106.781"	8	M339A	2.18312	2.01872	1.64567	1.07957	0.605645	0.454785	0.00655694	0.0133677	0.149356	0.921836	2.03174e-06	7.87424e-06
"106.782"	7	M339E	0.479216	0.636975	0.751037	0.628082	0.306898	0.282823	0.0132626	0.0303602	0.0529159	0.000935686	5.44459e-06	1.91023e-05
"106.783"	22	M339F	5.05311	4.10533	3.03386	1.12373	1.18274	0.895514	1.80986e-12	3.64044e-13	6.41612e-13	0.0895038	0.0434227	0.159122
"106.784"	5	L335E	0.359789	0.107526	0.050724	0.0747492	0.374517	0.625604	0.00120563	0.000118303	0.000118303	0.000119725	0.0121304	0.00257003
"106.785"	7	M339R	0.877857	0.906959	0.870387	0.461661	0.391953	0.87848	0.429929	0.887039	0.579156	5.98847e-05	5.44459e-06	0.166146
"106.786"	6	M339W	1.633	2.37093	1.85766	0.716049	0.479248	1.2533	0.0213925	0.00107349	0.0039028	0.0120965	2.51607e-05	0.0707829
"106.787"	6	M339T	1.06856	1.21871	1.2691	0.739481	0.513395	0.714048	0.821441	0.731439	0.689672	0.0438839	3.29694e-05	0.0606126
"106.792"	8	M339N	0.47426	0.5749	0.584689	0.508545	0.325173	0.27129	0.00611344	0.0110608	0.00774159	0.00148302	0.00011169	2.46513e-06
"106.793"	9	K42A	0.440205	0.496439	0.53995	0.741954	0.823897	0.559518	0.00024694	0.000199397	0.000238679	0.0178215	0.0552411	0.000219146
"106.794"	10	K42Q	0.678955	0.833063	0.718401	0.821065	0.87994	0.482626	0.434092	0.384969	0.136439	0.294594	0.354192	8.46294e-06
"106.795"	12	K42W	0.830382	0.697388	0.699592	0.829577	0.680473	0.678085	0.307381	0.273142	0.128908	0.135665	2.54479e-07	0.00623017
"106.796"	7	K42V	1.3368	1.30377	1.05521	1.30894	1.18042	0.567658	0.167663	0.155099	0.22941	0.161658	0.0103005	0.000285766
"106.798"	9	K42T	0.443528	0.592379	0.739712	0.951076	0.940993	0.586393	0.000418067	0.00592236	0.0247456	0.359339	0.152137	4.01055e-05
"106.799"	10	K42E	0.291051	0.545031	0.474857	0.761805	1.25102	0.58571	5.46697e-05	0.000439258	0.000172338	0.00534204	0.00143471	6.03198e-06
"106.800"	10	K42I	0.620741	0.756357	0.802254	0.985069	0.919672	0.583654	0.0356105	0.101939	0.0611293	0.87796	0.0611293	4.30701e-05
"106.801"	10	K42H	1.11519	1.16163	1.08956	1.17759	1.02419	0.737814	0.956441	0.778444	0.705266	0.4197	0.984378	0.0238178
"106.802"	13	K42G	0.340012	0.387208	0.395325	0.68526	0.884032	0.523443	9.81576e-07	3.64952e-07	8.55166e-07	0.00527544	0.0137618	9.46208e-07
"106.803"	8	K42Y	1.59265	1.49708	1.27226	1.42065	1.00925	0.611308	0.193266	0.173512	0.200475	0.0210219	0.438586	0.0188165
"106.804"	11	K42N	0.513584	0.567658	0.720925	0.928725	1.17568	0.676725	0.0222316	0.0206746	0.0474726	0.656528	0.0189124	0.00032562
"106.805"	13	K42L	1.25378	1.09021	0.915945	1.30015	1.12021	0.866605	0.59299	0.857646	0.738074	0.781997	0.0798863	0.100345
"106.806"	16	K42P	0.356319	0.473146	0.556004	0.741715	0.943255	0.55089	0.000104376	8.03395e-05	0.000145185	0.103578	0.265947	1.00947e-08
"106.807"	10	K42D	0.255333	0.415429	0.563875	0.915742	0.699033	0.45666	0.000654123	0.000956562	0.00339037	0.353122	9.36571e-07	8.71016e-06
"106.808"	10	K42F	1.87317	1.78657	1.54644	1.28175	1.1884	0.694632	0.00796059	0.00678274	0.0343639	0.0347162	0.00781592	0.00117332
"106.810"	8	M354I	0.55076	0.775772	0.862544	0.614575	0.504382	0.914581	0.0371928	0.242251	0.467777	0.0048004	1.19513e-06	0.277362
"106.811"	7	M354T	0.689218	0.828796	0.80902	0.392498	0.420022	0.571031	0.121684	0.293175	0.105896	0.00585488	5.44459e-06	0.0327027
"106.812"	6	M354V	0.360025	0.569571	0.657602	0.47493	0.325266	0.62069	0.000958016	0.00431912	0.0231104	0.000285155	2.51607e-05	0.00255469
"106.813"	4	M354C	-0.0338194	0.0707285	0.194161	0.345372	0.325015	0.861401	0.000874307	0.000681402	0.00111685	0.00484946	0.000568708	0.680849
"106.814"	7	M354S	0.18855	0.408127	0.430476	0.407287	0.358493	0.588781	7.37489e-05	0.00019401	0.000413171	3.92105e-05	0.0011445	0.000209789
"106.815"	7	M354F	0.369603	0.523614	0.498639	0.490944	0.586458	0.56155	0.00164053	0.00522448	0.00979829	0.000525729	1.13991e-05	0.000348901
"106.816"	4	M354P	0.16459	0.260887	0.151658	0.111162	0.482559	0.401636	0.000714782	0.000740807	0.000604186	0.00059693	0.000568708	0.00107875
"106.817"	6	M354Q	0.807668	0.976713	0.811197	0.62397	0.422376	0.583376	0.384639	0.792486	0.452135	0.0425039	2.51607e-05	0.00173835
"106.818"	7	M354K	1.33082	1.23017	1.09696	0.588632	0.540311	0.417706	0.0903601	0.17937	0.609946	0.00817805	1.88916e-05	0.000129199
"106.819"	28	M354G	0.52568	0.724528	0.620902	0.45088	0.288574	0.754983	0.000599237	0.00111926	7.29997e-05	2.66334e-13	4.58425e-19	2.43508e-05
"106.822"	4	M354L	0.389327	0.341568	0.389806	0.409675	0.525376	0.794398	0.0378764	0.0121143	0.00668801	0.00281464	0.000982965	0.0537668
"106.823"	7	M354E	0.583136	0.704605	0.490869	0.489478	0.289111	0.629613	0.0517162	0.180976	0.0439401	0.000294078	5.44459e-06	0.0206904
"106.824"	6	M354R	0.927111	1.04519	0.999441	0.434145	0.445452	0.651551	0.679859	0.561293	0.966978	0.0052747	2.51607e-05	0.00679019
"106.825"	8	M354N	0.481732	0.54322	0.526139	0.505591	0.281201	0.604686	0.0196489	0.0255021	0.00651132	0.00011709	1.19513e-06	0.00216098
"106.826"	8	M354W	1.09445	1.14773	0.8711	0.575272	0.649682	0.698117	0.890738	0.954892	0.258421	0.00128395	0.000804789	0.0109879
"108.830"	5	T138L	0.581058	0.590011	0.632983	0.815577	1.00591	0.862025	0.147566	0.0806551	0.0382683	0.0761865	0.96146	0.235015
"108.831"	7	I109W	1.10312	0.924531	0.838435	0.770605	1.14981	0.880246	0.652091	0.398858	0.195912	0.0523132	0.0103741	0.682641
"108.832"	5	I109P	2.69685	1.45051	0.806831	0.359168	2.1375	0.301321	0.00740222	0.357031	0.164647	0.000331983	0.000317377	0.000153592
"108.833"	4	I109E	1.49299	1.22437	0.870076	0.687309	2.03136	1.04758	0.0798195	0.261656	0.996078	0.126295	0.000749676	0.731989
"108.837"	6	I109T	0.941236	0.796462	0.707903	0.887739	0.95902	0.635872	0.668156	0.886374	0.833928	0.939323	0.977627	0.00414099
"108.838"	23	I109K	2.81599	2.95278	2.46497	1.11682	1.16659	1.16408	1.93028e-08	1.63539e-09	3.93931e-09	0.0525604	0.00833522	0.116599
"108.839"	17	I109M	1.30128	1.59975	1.46775	1.12472	1.44018	1.19439	0.0166464	0.00121097	0.00087667	0.0827832	8.18893e-08	0.0287351
"108.840"	6	I109D	2.44824	1.46339	0.86793	0.362992	2.65561	2.91647	0.0014077	0.0352036	0.493289	9.06999e-05	2.93268e-05	2.79797e-05
"108.841"	7	I109Q	1.11597	0.972058	0.920447	0.781056	0.972243	0.937765	0.330988	0.547469	0.840431	0.241103	0.853975	0.296592
"108.842"	8	I109N	3.12303	2.20549	1.33472	0.605945	2.10781	1.51311	8.97377e-05	0.000926667	0.153304	0.000242788	1.79138e-06	0.0006805
"108.843"	7	I109C	2.09932	1.63874	1.20713	0.807015	1.7735	1.00988	0.00306793	0.0347715	0.235205	0.118154	1.97479e-05	0.616886
"108.844"	5	I109Y	2.10997	1.5634	1.13104	0.953828	1.74008	1.03986	0.0133915	0.0587048	0.364727	0.8159	0.00028345	0.966128
"108.845"	5	I109V	1.22569	1.01256	0.920045	0.76188	1.12167	0.844351	0.557083	0.975469	0.551198	0.0610924	0.0552691	0.0786435
"108.847"	5	I109R	1.21636	1.07356	0.840474	0.642853	0.919548	0.850956	0.217055	0.349437	0.893995	0.154228	0.185111	0.145935
"108.849"	8	D111M	3.3102	2.12885	1.22597	0.55942	2.74186	1.55108	1.52233e-05	0.000343978	0.183192	0.000103535	1.43916e-06	0.000413641
"108.850"	98	D111L	2.49721	1.85277	1.19952	0.613871	2.48034	1.72815	3.02283e-30	3.13429e-21	7.19606e-05	3.1174e-29	2.07126e-54	2.22045e-31
"108.852"	5	D111W	1.9714	1.4867	1.0464	0.844778	1.82241	1.10794	0.02574	0.0907882	0.721974	0.330179	0.000252945	0.676443
"108.853"	5	D111H	3.10418	2.09411	1.38005	0.67483	2.62406	1.57244	0.0183257	0.063979	0.623754	0.0220977	0.000133273	0.0204509
"108.854"	5	D111F	2.24332	1.55549	1.05396	0.686945	2.77533	0.887503	0.00593412	0.0579264	0.642519	0.0156257	0.000133273	0.818175
"108.858"	4	D111Q	3.92207	2.57558	1.30645	0.620155	2.65425	1.49272	0.00129673	0.0048002	0.23482	0.00904377	0.000641714	0.0472085
"108.859"	5	D111N	3.56288	2.54765	1.54498	0.857401	1.94244	1.236	0.000608266	0.00244866	0.063143	0.105024	0.000172718	0.245568
"108.878"	4	K113Q	0.682782	0.743842	0.811498	0.849437	0.639278	0.842136	0.341064	0.135483	0.257501	0.33775	0.000575645	0.213592
"108.890"	4	K113D	0.563137	0.656488	0.523745	0.593204	0.920116	1.0115	0.0844346	0.0821008	0.0255159	0.00957722	0.500634	0.876291
"108.893"	4	K113F	1.04624	0.802607	1.01526	1.29453	0.606722	0.583471	0.812186	0.525974	0.784348	0.556344	0.000618945	0.00255471
"108.901"	5	L114M	1.27112	1.48071	1.42567	0.943617	0.847805	0.794731	0.314432	0.27661	0.199078	0.744018	0.211651	0.0209333
"108.914"	6	D115E	0.588322	0.669263	0.703533	0.627996	0.993532	1.38783	0.0193677	0.0165237	0.0286109	0.0164036	0.871629	0.0047357
"108.915"	5	D115Q	0.90785	0.895492	0.804277	0.638765	1.13283	1.84452	0.667896	0.893995	0.541459	0.00637252	0.126698	0.000745543
"108.916"	6	D115S	1.00603	1.01485	0.943449	0.55082	1.08425	1.58959	0.894818	0.763813	0.357506	0.00106339	0.346452	0.000814029
"108.917"	4	D115N	1.21322	0.870937	0.7848	0.436061	1.098	1.59831	0.404235	0.814729	0.79697	0.0125713	0.224652	0.0183717
"108.921"	5	D115K	0.966913	0.897098	0.685603	0.335183	1.35774	2.2231	0.96146	0.818175	0.0482311	0.00023615	0.0107931	0.00082886
"108.922"	6	D115C	0.833329	0.831693	0.562305	0.428321	1.09639	1.77143	0.867424	0.483233	0.0632237	0.00121301	0.163657	0.000118065
"108.923"	5	D115A	0.78882	0.749686	0.587837	0.426706	0.974268	1.35017	0.258912	0.0512991	0.0108841	0.000882913	0.695823	0.0971077
"108.924"	8	D115L	0.737472	0.825096	0.6746	0.449755	1.2323	1.4016	0.723045	0.816516	0.207879	0.000251709	0.0142566	0.00594374
"108.925"	7	D115Y	1.14863	1.05121	0.880053	0.565302	1.26655	1.4969	0.441568	0.634385	0.419894	0.000709795	0.0149066	0.0059889
"108.926"	6	D115F	0.891734	0.915772	0.777317	0.50766	1.0934	1.53262	0.643076	0.478247	0.0837355	0.000273583	0.193808	0.00558733
"108.927"	7	D115I	0.643203	0.588483	0.516459	0.386435	1.03923	1.79273	0.117574	0.0206904	0.00178472	3.33726e-05	0.217205	9.34356e-05
"108.928"	7	D115T	0.802979	0.744613	0.67238	0.436457	1.16741	1.52773	0.888991	0.253209	0.0256109	9.63424e-05	0.0589363	0.00176979
"108.929"	7	D115W	1.28414	1.13231	0.879243	0.76235	1.0945	1.35122	0.385193	0.769713	0.719257	0.0951577	0.267861	0.0231113
"108.930"	7	D115H	1.03784	1.04034	0.89411	0.506976	1.27809	1.60991	0.630869	0.890943	0.185858	0.000126631	0.017299	0.000235732
"106.933"	4	E133W	0.323791	0.260871	0.251131	0.341898	0.576048	0.808984	0.0502058	0.0175762	0.00105403	0.00106632	0.000568708	0.223403
"106.934"	6	R135M	1.5615	1.06059	0.564277	0.370923	1.91881	1.59573	0.124267	0.646909	0.0209437	0.000123322	4.71901e-05	0.00276476
"106.938"	4	R135S	1.28693	1.11922	0.69557	0.70117	1.68693	0.931924	0.384228	0.521706	0.289046	0.0205891	0.0701833	0.717243
"106.941"	5	R135W	0.828709	0.71207	0.546234	0.472951	1.77122	1.23091	0.472162	0.108847	0.00942652	0.00807543	0.000310301	0.0728523
"106.942"	7	R135Y	1.81255	1.19939	0.894604	0.660128	2.0742	1.08514	0.0220862	0.185038	0.502392	0.000386964	7.90172e-06	0.225604
"106.943"	7	K231A	0.655267	0.745857	0.538045	0.671185	1.04584	0.763214	0.16464	0.166146	0.0307403	0.134046	0.646758	0.0216591
"106.944"	7	K231C	0.44573	0.517746	0.396537	0.394133	0.784159	0.993025	0.00103071	0.000453495	0.00068466	5.68261e-05	0.000943976	0.809656
"106.945"	7	K231D	0.161575	0.25957	0.28719	0.417747	0.624066	0.50849	0.000470631	0.000372695	0.000305514	0.000358919	2.13361e-05	7.68638e-05
"106.946"	6	K231F	0.228961	0.280339	0.342644	0.577695	0.729787	0.911157	0.000379939	7.42348e-05	7.01894e-05	0.00855089	0.000613813	0.23409
"106.947"	5	K231G	0.491237	0.543615	0.540626	0.815295	0.833437	0.498686	0.00557302	0.00386416	0.00423965	0.138767	0.00766522	0.000317376
"106.948"	7	K231H	0.369801	0.42018	0.460809	0.590805	0.898288	1.05258	0.000288512	0.000162491	0.000252226	0.00115449	0.0376271	0.666399
"106.949"	5	K231I	0.559987	0.363496	0.391692	0.411622	0.5904	0.426231	0.00690038	0.00252084	0.00121807	0.000864543	0.00335734	0.000144795
"106.950"	6	K231L	0.281804	0.488283	0.56565	0.593545	0.714332	0.753426	0.0023593	0.00450417	0.00724007	0.00121301	0.00103364	0.0896285
"106.951"	8	K231M	0.399937	0.461018	0.464886	0.478075	0.713355	0.926764	0.000160881	0.000204319	7.33133e-05	3.06694e-05	0.000162377	0.636828
"106.957"	5	K231V	0.623398	0.618688	0.68668	0.637198	0.722164	0.428498	0.0363965	0.0151298	0.0267278	0.0402212	0.00305392	0.000144795
"106.1000"	6	D305V D353G N356G E357A N380T	3.00631	2.41625	1.07275	0.37103	1.8983	2.03123	0.000332763	0.00242286	0.926582	8.97013e-05	7.34085e-05	0.000106998
"106.1001"	7	D305V D353G N356G E357A	3.84339	2.39328	0.958982	0.456236	1.81879	1.84217	0.000497469	0.0133547	0.580847	6.8583e-05	3.75654e-05	0.000181125
"106.1003"	10	D305V N356G E357A N380T	4.64573	2.98071	1.62017	0.538686	1.87651	1.32976	1.40614e-06	1.38677e-05	0.0292818	4.45031e-06	1.08444e-06	0.00262752
"106.1004"	9	D353G N356G E357A N380T	3.10705	2.16668	1.35015	0.527686	1.58841	1.3881	4.97765e-06	7.94857e-05	0.0464904	1.73854e-05	1.62304e-05	0.00230519
"106.1005"	6	D305V D353G N356G	3.15171	2.04809	1.35638	0.791844	0.934468	1.00594	0.000267964	0.00296462	0.0494778	0.126241	0.581262	0.903274
"106.1006"	9	D305V D353G E357A	5.02899	2.8636	1.5252	0.604835	1.89554	1.22575	1.92209e-06	1.65528e-05	0.0152726	5.35752e-05	7.56392e-07	0.031239
"106.1007"	26	D305V D353G N380T	3.80963	3.85014	2.36506	0.930915	1.25825	1.26696	5.71709e-13	5.40838e-13	7.18333e-11	0.282326	2.45188e-05	0.000356346
"106.1008"	9	D305V N356G N380T	2.10476	1.41668	1.00505	0.569906	0.817403	0.953929	0.0088086	0.114629	0.82361	0.0180321	0.000684401	0.92118
"106.1009"	10	D305V E357A N380T	4.66739	2.76091	1.34603	0.572266	1.57232	1.28544	3.82122e-07	2.16302e-06	0.0110734	1.86903e-05	9.76713e-07	0.299367
"106.1010"	7	D353G E357A N380T	3.63648	1.97315	1.21846	0.542168	1.5602	1.1248	0.000201755	0.00240566	0.217205	0.000209789	5.80313e-05	0.315262
"106.1011"	10	D305V D353G E357A N380G	6.58617	3.70661	1.78721	0.605369	1.53758	1.32286	4.07784e-07	1.34912e-06	0.000489489	0.000481999	3.06361e-05	0.0292818
"106.1012"	10	D305V D353G N380G	3.56771	2.77767	1.72323	0.802707	0.739847	1.02685	6.91107e-06	5.56374e-05	0.00467032	0.0803101	6.21084e-06	0.630318
"106.1013"	6	D353G N356G N380G	3.46987	2.74073	1.82588	0.850704	0.694138	0.888519	0.000584319	0.000790806	0.00523135	0.224776	0.000336187	0.771974
"106.1014"	7	N356G E357A N380G	2.67112	2.41316	1.75146	0.659737	1.14194	1.04532	0.000376216	0.00209123	0.0411678	0.039011	0.0303602	0.821165
"106.1015"	4	A349N M375F	0.610493	0.730912	0.531219	0.368086	0.245006	0.633904	0.272962	0.31356	0.0447107	0.00134188	0.000568708	0.00605541
"106.1018"	6	A52L D353G	1.61026	1.39949	0.954179	0.578014	0.33056	0.849576	0.17105	0.595991	0.707465	0.00469638	0.000322683	0.0876281
"106.1020"	7	A52L E357A	1.75214	2.15011	1.40073	0.865525	0.680834	0.851583	0.0116987	0.0225206	0.259419	0.19935	0.00230896	0.118737
"106.1021"	7	A349N D353G	2.15311	1.41602	1.15247	0.818496	0.763521	1.03879	0.0246474	0.136631	0.428487	0.194209	0.00319324	0.63791
"106.1022"	7	A349N N356G	1.26428	1.195	0.895027	0.910611	0.796138	0.811552	0.424178	0.819244	0.671796	0.0903601	0.00430886	0.101697
"106.1023"	9	A349N E357A	1.94224	1.85125	1.19238	0.778899	1.32074	0.923389	0.00149264	0.0162123	0.500908	0.0212189	0.00408326	0.222056
"106.1024"	9	D305V M375F	0.981536	0.870335	0.776107	0.532866	0.429104	0.775762	0.658094	0.718916	0.840576	0.000894343	2.65582e-07	0.00649659
"106.1025"	12	D353G M375F	1.03444	1.12784	0.987203	0.672168	0.370011	0.701004	0.680166	0.597029	0.949834	0.0142877	3.09906e-09	0.00332079
"106.1027"	11	E357A M375F	2.39774	2.0442	1.41698	0.663612	0.542859	0.866542	0.00257139	0.0048549	0.121587	0.00257139	3.89419e-06	0.037866
"106.1028"	10	M375F N380T	1.14347	1.26898	1.04149	0.574216	0.348326	0.915269	0.910559	0.587051	0.969583	0.000485731	5.96636e-08	0.227507
"106.1029"	7	A52L N380G	0.285002	0.220675	0.239239	0.194883	0.213885	0.843033	0.00542745	0.00434249	0.000483876	5.27918e-05	5.44459e-06	0.133406
"106.1030"	12	A349N N380G	1.3586	1.1928	1.19884	0.817315	0.662788	0.745958	0.0683532	0.0683532	0.163176	0.212038	1.17333e-05	0.0314498
"106.1031"	12	M375F N380G	0.970833	0.806419	0.761127	0.475728	0.298258	0.774002	0.710697	0.734615	0.207263	0.00212922	2.19705e-08	0.0213589
"106.1032"	8	D305V D353G E357A N380T	4.52733	2.7432	1.23096	0.474162	2.28297	1.67817	8.40018e-06	0.000186449	0.167038	2.60646e-05	1.54248e-06	8.55384e-05
"106.1033"	8	D353G N356G E357A	5.56844	3.79839	2.0476	0.726077	1.59506	1.37905	5.32168e-06	1.55454e-05	0.000280352	0.00409274	1.1331e-05	0.0181277
"106.1034"	8	D353G N356G N380T	3.20826	2.92794	1.91652	0.865155	1.13681	0.960348	3.53234e-05	3.03603e-05	0.000957728	0.263317	0.232175	0.729976
"106.1035"	8	N356G E357A N380T	5.43427	3.32212	1.95489	0.694979	1.61535	1.25809	5.43973e-06	1.91446e-05	0.000942079	0.00557734	1.05181e-05	0.0430098
"106.1036"	8	D305V D353G N356G E357A N380G	5.73349	3.5018	1.70742	0.556325	1.31361	1.62736	3.12377e-06	7.54127e-06	0.0012432	0.000125065	0.00099791	0.00023844
"106.1037"	15	D305V D353G N356G N380G	4.4499	3.20278	1.61415	0.70864	0.871327	1.16806	1.14273e-08	7.96132e-08	2.36587e-05	0.0424136	0.00300213	0.0690076
"106.1038"	25	D305V N356G E357A N380G	4.11482	3.70255	2.29337	0.778123	1.431	1.48098	1.10589e-11	1.54998e-11	1.57835e-08	2.95671e-05	6.70657e-09	2.4986e-07
"106.1039"	4	D353G N356G E357A N380G	7.39319	4.71488	2.34487	0.840348	1.22737	1.58797	0.00252723	0.00119679	0.00313161	0.209995	0.0423253	0.00878712
"106.1040"	8	D305V N356G N380G	3.90537	3.14993	1.99418	0.880236	0.732423	1.33536	0.000104523	0.000213846	0.00377567	0.228586	8.88826e-05	0.00774159
"106.1041"	6	D305V E357A N380G	3.71246	2.54649	1.67331	0.72215	1.09437	1.27484	0.000224381	0.00108367	0.0164036	0.0560004	0.095851	0.0996376
"106.1042"	5	D353G E357A N380G	4.26847	3.05197	1.66494	0.722177	1.45826	1.30698	0.00111031	0.000588875	0.0132821	0.0682973	0.00130847	0.0545288
"106.1043"	7	A52L A349N M375F	0.524088	0.431177	0.417585	0.255801	0.231634	0.768859	0.00356933	0.00139568	0.000102414	1.39716e-05	5.44459e-06	0.0109024
"106.1044"	6	A52L A349N	0.4144	0.402434	0.430634	0.301164	0.295574	0.975081	0.00701189	0.00116839	0.000383816	4.88396e-05	2.51607e-05	0.296954
"106.1046"	5	A349N N380T	1.28312	1.14927	1.15778	0.80123	0.942334	1.12647	0.303294	0.378839	0.893995	0.121682	0.258912	0.47941
"106.1048"	29	E314D	1.37904	1.66339	1.62112	0.965538	0.777718	1.17282	0.0161921	0.00496981	0.00144228	0.893547	6.90024e-08	0.017671
"106.1053"	7	D305V N356G E357A	5.54873	3.54171	1.79358	0.685786	1.89147	1.39507	8.76487e-06	1.65297e-05	0.0018611	0.00216162	3.44698e-05	0.00356934
"106.1054"	13	A52L N380T	0.614381	0.618991	0.662939	0.508704	0.370299	0.801391	0.223323	0.141529	0.0805089	0.000434787	7.1555e-10	0.0132179
"108.1057"	4	C129W	0.700959	0.807899	0.710844	1.01936	1.09237	1.0422	0.688072	0.702603	0.395065	0.688072	0.411662	0.764272
"108.1058"	6	C129S	0.96817	0.7789	0.747981	0.887844	0.872265	0.702098	0.9457	0.436234	0.203129	0.842276	0.0139492	0.11599
"108.1066"	5	C129M	0.714117	0.728373	0.77914	0.88364	0.655796	1.12546	0.414724	0.182214	0.306053	0.884739	0.00427897	0.547292
"108.1069"	5	C129H	0.829505	0.711055	0.726284	0.740573	0.889724	1.12571	1	0.233863	0.334561	0.098891	0.0446921	0.975469
"108.1071"	5	C129N	0.754373	0.558158	0.633405	0.878013	0.687491	1.13398	0.741804	0.214882	0.158507	0.0869419	0.0018423	0.260149
"108.1072"	5	S137M	0.981939	0.978609	0.887765	0.779852	0.830748	1.02914	0.576917	0.328727	0.166434	0.168235	0.00637252	0.991822
"108.1073"	6	S137F	0.67427	0.705874	0.665154	0.85145	0.739186	0.842225	0.175263	0.113533	0.0539724	0.180421	0.000368528	0.183042
"108.1074"	7	S137Y	1.33212	1.51357	1.1912	0.95359	0.806694	1.00504	0.183405	0.129613	0.57578	0.973394	0.00219763	1
"108.1078"	5	S137R	2.14925	1.82461	1.6762	1.09908	0.895318	1.3018	0.0263288	0.0222685	0.0428558	0.318677	0.551198	0.0982937
"108.1079"	7	S137T	1.16223	1.08261	0.880438	0.845858	0.842555	1.02109	0.606489	0.565709	0.881188	0.390624	0.0147043	0.483693
"108.1080"	4	S137K	1.11227	0.896465	0.885489	0.939177	0.673791	1.18173	0.554146	0.649893	0.578547	0.538885	0.00166314	0.386022
"108.1082"	7	S137A	0.729702	0.615468	0.703037	0.9579	0.842606	1.09722	0.161658	0.0763023	0.033312	0.989159	0.0108255	0.0956484
"108.1083"	6	S137W	1.27423	1.43486	1.03202	0.903061	0.693722	0.974702	0.717421	0.264806	0.707465	0.557698	0.000254384	0.75771
"108.1084"	6	S137V	0.804563	0.784275	0.773227	0.852093	0.691757	1.21474	0.317188	0.420659	0.233042	0.200299	0.0176395	0.166912
"108.1086"	4	S137Q	1.46356	1.95683	1.33724	0.932461	0.775317	0.987954	0.115312	0.052159	0.324703	0.70991	0.00623928	0.842827
"108.1103"	6	T138A	0.708633	0.725619	0.644763	0.75917	0.81453	1.04547	0.231997	0.122965	0.0536404	0.0361421	0.0144766	0.971237
"106.1104"	7	K45S	0.31815	0.359676	0.436996	0.57983	0.510489	0.95963	0.00343062	0.00034562	0.00337652	0.0360656	6.04954e-06	0.290912
"106.1105"	5	K45N	0.092779	0.124469	0.155373	0.41441	0.303266	1.05043	0.000601737	0.000138101	0.000134864	0.000405837	0.000118303	0.942801
"106.1106"	7	K45H	0.0896132	0.120423	0.214815	0.403749	0.443209	1.08952	8.96856e-06	1.2481e-05	1.33561e-05	0.00010666	5.44459e-06	0.671796
"106.1107"	6	K45G	0.148751	0.120826	0.266651	0.416718	0.382025	0.791533	0.000731852	0.000372296	0.000539858	0.00262303	4.20652e-05	0.0378358
"106.1108"	4	K45W	0.0561449	0.0773403	0.148707	0.176989	0.243383	1.43761	0.000589754	0.000568708	0.00058266	0.00062645	0.000568708	0.0185345
"106.1109"	5	K45R	0.879997	1.02903	0.897422	0.843937	0.694686	1.50879	0.680731	0.661515	0.459624	0.204249	0.000363101	0.0265277
"106.1110"	7	K45Q	0.659507	0.502185	0.56488	0.571524	0.397067	1.26909	0.166146	0.0243333	0.0180074	0.00782679	5.44459e-06	0.389262
"106.1113"	4	K45F	0.414524	0.264656	0.405422	0.43635	0.33645	1.24061	0.0226442	0.00275488	0.00216984	0.00192221	0.000568708	0.216015
"106.1114"	8	K45V	3.28865	2.25541	1.31456	0.715794	2.51664	1.77696	0.00013864	0.00196898	0.287702	0.0085761	1.50727e-06	0.000217772
"106.1115"	4	K45E	-0.00507379	0.093474	0.155736	0.218374	0.243745	1.54304	0.000575645	0.000589754	0.000611524	0.000714782	0.000568708	0.0279882
"106.1116"	8	K45A	0.814126	0.764904	0.713619	0.784397	0.692406	1.08065	0.593013	0.221526	0.13195	0.160747	5.20836e-05	0.868885
"106.1117"	6	K45L	0.922863	0.99279	0.825858	0.726532	1.02547	1.25497	0.831844	0.654603	0.358904	0.0249468	0.958463	0.0937395
"106.1118"	6	K45P	0.627541	0.577624	0.556977	0.614124	0.925508	0.716883	0.11849	0.0199284	0.0181563	0.0181563	0.319779	0.0144766
"106.1119"	11	K45Y	0.249353	0.399815	0.491122	0.594901	0.770416	1.13476	1.37407e-05	2.68398e-05	0.000126306	0.000134623	0.000180251	0.223112
"106.1120"	6	K45I	2.77575	2.03513	1.39858	0.775618	2.4442	1.5388	0.00104347	0.0152445	0.271734	0.0438839	2.93268e-05	0.00729814
"106.1121"	5	K45C	0.375703	0.548012	0.539958	0.518103	0.841805	1.16543	0.127427	0.172803	0.0761865	0.033127	0.00513792	0.208455
"106.1122"	5	H48I	3.20789	2.50584	1.53739	0.879576	0.9051	1.30886	0.00219989	0.0074672	0.0385422	0.625827	0.0644004	0.0353624
"106.1123"	4	H48T	4.29735	3.85498	2.22792	1.3692	0.839737	0.974375	0.0135313	0.0172666	0.0209502	0.080385	0.0346658	0.791915
"106.1124"	5	H48V	2.80787	2.31239	1.61918	0.896969	0.768205	1.62905	0.0393741	0.0245963	0.0982937	0.568943	0.00572527	0.00128203
"106.1125"	26	H48R	0.0983468	0.165391	0.293087	0.32937	0.292658	1.45097	2.06233e-14	2.74034e-13	8.41872e-13	4.94689e-14	7.12791e-18	0.00022303
"106.1126"	21	H48W	2.07703	1.66829	1.42498	0.808054	1.23903	1.51073	2.97706e-06	8.58076e-05	0.0054348	0.00493815	3.6897e-05	0.000408169
"106.1128"	4	H48N	0.816318	1.16959	1.12214	0.995251	0.790169	1.71799	0.724603	0.78183	0.936003	0.521706	0.00456065	0.00323285
"106.1129"	6	H48G	0.897434	1.18884	0.9907	0.962227	0.509446	0.95314	0.476591	0.90539	0.635439	0.5311	2.51607e-05	0.670101
"106.1130"	5	H48Y	0.655919	0.772119	0.504421	0.738002	0.724801	1.47794	0.224787	0.235015	0.120277	0.153383	0.000438499	0.029017
"106.1131"	7	H48Q	0.763352	0.682801	0.725983	0.665137	0.465979	1.27715	0.247104	0.0917785	0.0680862	0.00800069	5.44459e-06	0.0148052
"106.1135"	4	H48D	0.220382	0.249148	0.294612	0.404193	0.636085	0.82333	0.00101792	0.00116958	0.00138847	0.00150304	0.00662218	0.371818
"106.1136"	4	H48S	0.70843	0.545698	0.679349	0.589837	0.658847	1.04546	0.141593	0.0137812	0.061069	0.0124556	0.00119679	0.956875
"106.1139"	5	A49W	0.209512	0.0751276	0.153969	0.151515	0.229602	1.05804	0.00028345	0.000118303	0.000127082	0.00014141	0.000118303	0.896312
"106.1140"	5	A49C	0.512276	0.608402	0.47362	0.454593	1.23012	0.612579	0.199078	0.131124	0.0896756	0.00800573	0.0971077	0.0172002
"106.1144"	4	A49S	0.151417	0.187965	0.341279	0.511587	0.474492	1.26822	0.000681402	0.000714782	0.00119679	0.00363013	0.000568708	0.169181
"106.1145"	7	A49P	0.480352	0.186103	0.236893	0.393964	0.725267	0.788971	0.00152	1.39716e-05	1.5457e-05	2.77559e-05	6.64755e-05	0.113574
"106.1163"	7	Q306V	1.032	0.777952	0.650996	0.633425	0.884784	1.02482	0.883138	0.456366	0.111337	0.0166153	0.0669742	0.867562
"106.1164"	5	Q306T	0.750859	0.778536	0.754262	0.753225	0.763956	0.895058	0.490395	0.330179	0.0761865	0.0279563	0.00335734	0.481231
"106.1165"	5	Q306Y	0.895241	0.50837	0.415546	0.579549	0.793394	1.03324	0.657274	0.0560177	0.00926704	0.017615	0.141126	0.910229
"106.1166"	8	Q306W	0.271609	0.297454	0.360355	0.572613	0.728484	0.876353	0.00415292	0.000957728	0.000372369	0.0157875	0.00226329	0.456532
"106.1167"	6	Q306K	0.953397	0.952111	0.697643	0.754325	0.783871	0.927161	0.444144	0.461831	0.0813745	0.0408965	0.00113593	0.572144
"106.1168"	6	Q306G	0.40892	0.485115	0.499066	0.509236	0.53917	1.0377	0.00454204	0.000479043	0.000922158	0.00229728	2.76523e-05	0.850642
"106.1169"	8	Q306L	0.62361	0.601993	0.524415	0.695988	1.00054	1.10013	0.0856398	0.0234494	0.00201545	0.00840303	0.633536	0.174243
"106.1170"	28	Q306D	0.602043	0.806668	0.921157	0.875332	0.857063	0.950197	0.0400612	0.546649	0.677266	0.283858	6.07203e-07	0.260074
"106.1175"	4	Q306M	0.798899	0.799713	0.785066	0.611009	0.98371	0.980132	0.904782	0.840264	0.347753	0.0139077	0.837702	0.909977
"106.1176"	7	Q306C	0.491091	0.60282	0.639077	0.603114	0.808304	1.00866	0.132768	0.0579496	0.0839725	0.00938531	0.0103005	0.653873
"106.1177"	5	L307K	0.281023	0.179949	0.149939	0.256804	0.413824	1.22679	0.000424211	0.000134864	0.000127082	0.000176803	0.000153592	0.204249
"106.1178"	5	L307A	0.260506	0.184641	0.215983	0.293016	0.42265	1.41354	0.000745544	0.000205649	0.000155411	0.000222958	0.000118303	0.258912
"106.1179"	4	L307F	0.136526	0.166128	0.239181	0.432991	0.450738	1.20644	0.00682144	0.000864077	0.000795517	0.0023423	0.000568708	0.202932
"106.1180"	5	L307V	0.859109	0.876938	0.754018	0.739364	1.0412	1.61242	0.963794	0.857068	0.23043	0.066542	0.333097	0.00509152
"106.1181"	5	L307Y	0.210668	0.314688	0.325983	0.408015	0.505901	1.07632	0.00166753	0.000453235	0.000528316	0.000428925	0.000118303	0.416401
"106.1183"	7	L307N	0.267482	0.185483	0.117604	0.173948	0.864269	1.56308	2.89903e-05	7.03806e-06	5.77313e-06	8.5656e-06	0.0100108	0.0231113
"106.1185"	8	L307S	0.216228	0.0823925	0.0681072	0.148666	0.455048	1.27067	3.65336e-06	1.19513e-06	1.19513e-06	1.50727e-06	4.66324e-06	0.0886244
"106.1186"	4	L307T	0.213914	0.117202	0.084846	0.135804	0.720493	2.30341	0.000874307	0.00058266	0.000568708	0.000611524	0.00531376	0.00157235
"106.1187"	4	L307P	0.403982	0.30829	0.258702	0.319679	0.580128	1.56389	0.00904377	0.000895105	0.000804993	0.000927162	0.000568708	0.0809536
"106.1189"	4	L307E	0.349203	0.200805	0.100522	0.0842557	1.33919	1.3175	0.00675443	0.00083405	0.000568708	0.00058266	0.589803	0.0601694
"106.1193"	7	L307M	0.834583	0.979311	0.995275	0.729306	0.637763	1.20138	0.622114	0.686271	0.483693	0.0128107	5.84108e-06	0.152249
"106.1195"	7	L307Q	1.0026	0.664941	0.460528	0.560108	0.966468	1.17305	0.807742	0.058277	0.000833873	0.000441028	0.195912	0.0971329
"106.1196"	7	D363Y	0.484429	0.389879	0.345522	0.233646	0.533473	1.48905	0.0783732	0.00276282	0.000130502	9.94248e-06	7.45794e-06	0.00842
"106.1197"	7	D363G	0.327959	0.356284	0.362311	0.377114	0.602707	1.21201	0.000492899	0.000181125	4.45658e-05	3.5986e-05	1.86831e-05	0.0441998
"106.1202"	4	D363M	0.281989	0.340721	0.27689	0.264417	0.458064	1.00287	0.00895748	0.00581784	0.00153734	0.000874307	0.000568708	0.894405
"106.1203"	7	D363F	0.144394	0.15721	0.161352	0.17748	0.394744	1.39666	3.12771e-05	7.99345e-06	6.3386e-06	7.72126e-06	5.44459e-06	0.118737
"106.1205"	5	D363H	0.261815	0.184095	0.2102	0.162055	0.482622	1.43355	0.00137679	0.000545845	0.000151793	0.000153592	0.000118303	0.00460557
"106.1209"	5	D363V	0.10249	0.121139	0.154804	0.158355	0.341483	1.42447	0.000144795	0.000121164	0.000125578	0.000128604	0.000118303	0.0791425
"106.1212"	6	H182L	0.929482	0.937414	0.775689	0.653391	0.917999	1.47027	0.737475	0.836014	0.164466	0.00393604	0.0772611	0.0140533
"106.1215"	11	R131A	1.07259	0.726791	0.739771	1.00167	0.948114	1.07972	0.659369	0.588564	0.349498	0.653693	0.153749	0.871321
"106.1216"	37	R131C	0.389914	0.512125	0.601708	0.85259	0.867344	1.02371	6.83996e-06	4.39622e-05	0.00134467	0.265251	1.0757e-05	0.686896
"106.1217"	5	R131D	1.15659	1.0965	0.966452	0.877019	0.722711	0.378281	0.96146	0.89168	0.595047	0.93814	0.000392546	0.000296591
"106.1218"	8	R131E	0.695905	0.59731	0.669488	1.02208	0.76357	0.751819	0.0295559	0.00561702	0.0101468	0.740414	5.41761e-05	0.0167106
"106.1219"	12	R131F	0.613744	0.592854	0.557549	0.76844	0.748067	0.915411	0.144234	0.0328075	0.0292942	0.0126618	0.00147967	0.235621
"106.1220"	7	R131G	0.475248	0.54842	0.810292	1.00843	0.799648	0.700873	0.021943	0.0569766	0.1624	0.616886	0.0129898	0.00469213
"106.1221"	9	R131H	0.759425	0.882479	1.08752	1.16997	0.899623	1.17858	0.442043	0.952312	0.438179	0.332636	0.00789883	0.206806
"106.1222"	8	R131I	1.38284	1.25527	1.20383	1.28194	0.893338	0.993779	0.716136	0.967772	0.870702	0.170612	0.0166058	0.566155
"106.1223"	10	R131K	0.939808	1.20991	1.10513	0.989236	1.03734	1.40422	0.671881	0.676398	0.935111	0.693056	0.432882	0.00501199
"106.1224"	14	R131L	0.687415	0.768468	0.917888	0.843543	0.941676	0.882009	0.116462	0.0785823	0.0931254	0.0809697	0.0166576	0.075109
"106.1225"	12	R131M	0.563352	0.693211	0.854537	0.926925	0.91968	1.34985	0.0120715	0.0555312	0.366837	0.771692	0.0387511	0.0236887
"106.1226"	10	R131N	0.777878	1.14954	1.29855	1.12079	0.866546	1.15258	0.431674	0.925282	0.318974	0.291754	0.0329851	0.435304
"106.1228"	15	R131Q	0.814428	1.01853	1.15367	1.07102	0.870581	0.996984	0.479101	0.921935	0.341785	0.200906	0.00127236	0.749639
"106.1229"	15	R131S	0.775508	0.617929	0.762355	0.889812	0.935436	1.26251	0.0424136	0.0702966	0.0682435	0.062143	0.0194918	0.00238252
"106.1230"	12	R131T	0.535588	0.740247	0.811279	0.904571	0.967284	1.53059	0.0180089	0.0751619	0.182698	0.392295	0.351097	6.76966e-06
"106.1231"	16	R131V	0.574029	0.760768	0.825197	1.03757	0.85976	1.23805	0.0145069	0.116552	0.305392	0.77487	0.000793194	0.00919046
"106.1232"	14	R131W	0.360699	0.340203	0.501364	0.658453	0.785351	1.26152	5.46097e-06	6.85495e-08	3.75851e-07	1.13323e-05	5.15446e-06	0.00608762
"106.1233"	11	R131Y	0.494375	0.462704	0.605708	0.672819	0.729126	1.00194	0.000227542	4.52342e-05	0.000184527	0.000823825	3.71416e-06	0.994517
"106.1235"	4	E133C	2.94841	2.74498	2.05402	1.70861	1.10581	1.01955	0.0509796	0.0584032	0.0844346	0.0898822	0.393246	0.814729
"106.1237"	5	E133F	1.30646	1.07657	0.897706	0.726934	1.37931	1.62031	0.341948	0.300551	0.973133	0.299186	0.00149298	0.0371889
"106.1238"	7	E133G	1.67496	1.42863	1.21508	1.10359	1.15786	1.20784	0.0267759	0.0303602	0.136631	0.40024	0.024965	0.226551
"106.1241"	5	E133K	2.28756	2.12928	1.66075	0.866596	1.05836	2.10971	0.0212604	0.0172003	0.0766729	0.255224	0.486719	0.000238874
"106.1244"	8	E133N	1.57627	1.56697	1.32214	1.02667	0.778747	1.32017	0.0948449	0.034152	0.0320594	0.585054	0.0534503	0.0679916
"106.1246"	7	E133Q	1.33358	1.40043	1.09423	0.700971	1.13298	1.82024	0.0692134	0.0775394	0.396102	0.0129898	0.140581	0.000197846
"106.1247"	6	E133R	2.2367	1.89839	1.24185	0.748717	1.42382	1.78611	0.00210116	0.0164036	0.309496	0.021242	0.00301661	0.00349318
"106.1248"	5	E133S	1.57893	1.41905	0.889851	0.817739	1.27515	2.35608	0.0217594	0.0959333	0.617552	0.370958	0.0267278	0.0217594
"106.1249"	7	E133V	2.37479	1.96764	1.30205	0.832423	1.01412	1.7017	0.0800628	0.0771252	0.258377	0.257337	0.945835	0.00351325
"106.1250"	14	E133Y	1.61264	1.86066	1.473	1.1421	1.24996	1.26943	0.00169683	0.000136817	0.00220873	0.266304	5.98401e-05	0.0425622
"106.1251"	30	R135A	2.05969	1.75973	1.30046	0.916404	1.92192	0.887967	1.10684e-10	2.6788e-08	0.000318946	0.210573	3.63975e-19	0.0846996
"106.1252"	7	R135C	3.86619	3.08004	1.71281	1.14255	1.94742	1.12051	0.000492899	0.00136026	0.0286992	0.379809	2.5715e-05	0.7082
"106.1253"	5	R135D	3.61991	1.89599	1.23416	0.695974	2.3766	0.608149	0.000911149	0.00637252	0.206344	0.025935	0.000150015	0.00252084
"106.1254"	7	R135E	2.51644	1.70158	1.08614	0.668221	1.55231	0.372167	0.00263158	0.0449866	0.794375	0.0131711	2.13361e-05	9.49777e-06
"106.1255"	7	R135F	3.01338	1.86819	1.0592	0.474441	2.56236	1.56447	0.000157731	0.00695525	0.796281	5.8643e-05	6.3386e-06	0.020154
"106.1256"	7	R135G	1.52412	1.49685	1.10667	0.780496	2.03373	0.868332	0.0299841	0.071126	0.773493	0.0817818	1.15293e-05	0.0669742
"106.1257"	5	R135H	1.79239	1.52975	0.884152	0.504498	2.14549	1.76796	0.0201347	0.161994	0.877807	0.00552308	0.000180978	0.0061498
"106.1258"	6	R135I	2.24919	1.89684	1.39591	1.05308	2.04016	0.784813	0.0139492	0.045015	0.290811	0.550543	3.53571e-05	0.24045
"106.1259"	8	R135K	1.50623	1.50554	1.22465	0.769562	1.32292	1.35647	0.0563683	0.123296	0.463542	0.076401	0.00290964	0.0206394
"106.1260"	6	R135L	2.17385	1.63003	1.09119	0.629354	2.54254	1.15558	0.00400331	0.0249468	0.644991	0.00407162	3.00233e-05	0.184805
"106.1261"	6	K231E	0.933676	0.744509	0.722831	0.954203	1.04455	0.618635	0.735461	0.3745	0.235142	0.330282	0.973367	0.000995161
"106.1262"	5	K231T	1.07262	1.01314	0.963617	0.814929	0.924656	0.650164	0.708855	0.685031	0.3201	0.317257	0.452544	0.00567411
"106.1264"	4	E133T	0.979047	0.975302	1.00225	0.895073	0.867621	1.81024	0.998693	0.700173	0.754292	0.407939	0.180639	0.00177843
"106.1265"	12	K73C	1.23958	1.34694	1.38304	1.13939	1.21006	1.23986	0.141672	0.149996	0.24464	0.661002	0.00678444	0.281446
"106.1267"	8	K73E	1.41068	1.52738	1.08644	0.961608	1.06627	0.651918	0.198051	0.141693	0.535325	0.64509	0.585054	0.000896541
"106.1272"	10	K73M	0.863898	1.1717	1.1719	1.10785	0.946278	0.953055	0.609956	0.425662	0.374903	0.437734	0.316976	0.631783
"106.1274"	12	K73Q	2.20993	2.2581	1.98229	1.42906	1.15281	0.917476	0.000125071	1.85997e-05	5.59175e-05	6.87478e-05	0.0669423	0.121509
"106.1275"	6	K73R	1.39771	1.66918	1.55991	1.1508	1.0709	1.04663	0.210818	0.0254691	0.0425039	0.221731	0.520644	0.780161
"106.1277"	5	K73T	1.18715	1.43916	1.37967	1.24249	0.977598	0.916761	0.806815	0.242014	0.148387	0.177462	0.76404	0.797757
"106.1278"	8	K73W	1.15394	1.46672	1.5588	1.26705	1.09786	0.767275	0.599417	0.0921374	0.0551856	0.0345447	0.398755	0.0107009
"106.1282"	34	K73V	0.802274	0.880209	1.23616	1.17104	0.916078	0.768678	0.0819566	0.972518	0.0541838	0.000264437	0.0172976	2.92319e-05
"106.1284"	6	E158A	0.528361	0.645406	0.658327	0.662614	1.00543	1.35002	0.0306106	0.0470535	0.0482529	0.00896251	0.926582	0.024097
"106.1285"	8	E158D	1.72067	1.69768	1.25445	0.972678	1.20788	0.927408	0.0498466	0.00834604	0.0948449	0.834494	0.0600437	0.316904
"106.1286"	4	E158F	2.46111	2.1485	1.62037	0.965427	1.43705	1.07664	0.0155073	0.0102349	0.0743412	0.741875	0.224652	0.457896
"106.1287"	7	E158G	0.561077	0.773056	0.856477	0.665368	1.05817	1.68122	0.0331078	0.124688	0.0936974	0.00782679	0.200217	0.0138236
"106.1288"	6	E158I	0.534423	0.603122	0.60048	0.687547	0.961505	1.4018	0.0573873	0.0804454	0.114756	0.0227894	0.520644	0.0504135
"106.1289"	6	E158K	0.51224	0.579279	0.583624	0.729475	1.11902	0.966476	0.06098	0.200299	0.135079	0.142923	0.0861517	0.846457
"106.1290"	7	E158L	0.656167	0.966739	0.735361	0.681518	1.05132	1.16965	0.163144	0.585935	0.278676	0.039719	0.211732	0.063024
"106.1292"	7	E158N	1.24426	1.38376	1.07436	0.840371	1.17461	0.954204	0.459359	0.659229	0.429929	0.20371	0.188335	0.719257
"106.1293"	8	E158P	0.742341	1.03166	0.935533	0.808892	1.04447	1.0207	0.325917	0.829091	0.743904	0.168461	0.623704	0.618812
"106.1294"	7	E158R	1.23477	1.87633	1.70056	1.2551	1.24407	0.757824	0.734091	0.195059	0.444505	0.803917	0.0138236	0.0150087
"106.1295"	4	E158S	2.51289	2.46961	1.8171	1.21741	1.27216	0.785039	0.0185345	0.00682144	0.0240429	0.110841	0.0759515	0.127929
"106.1296"	5	E158T	2.81513	2.0463	1.51134	1.31534	1.11509	0.970693	0.00338915	0.0104359	0.0361356	0.134904	0.256449	0.435116
"106.1297"	8	E158V	1.50655	1.32582	1.16463	0.876606	1.17684	1.05225	0.0752582	0.0659277	0.50832	0.393614	0.0112818	0.483488
"106.1298"	8	E158W	0.966327	0.918574	0.930465	0.810936	1.08752	1.10723	0.698967	0.84171	0.450966	0.112453	0.252631	0.349172
"106.1300"	6	E158C	1.34056	1.76353	1.53456	1.32075	1.15083	0.697284	0.14075	0.015931	0.047351	0.149598	0.0280333	0.0127521
"106.1301"	6	E158H	1.16296	1.59542	1.3094	0.878692	1.28692	1.18814	0.597844	0.221731	0.552327	0.498359	0.00370861	0.102415
"106.1302"	5	E158Q	0.940213	1.25477	1.09536	0.966701	0.948693	1.02577	0.377254	0.952127	0.611377	0.537587	0.695823	0.87319
"106.1303"	6	I165A	1.11403	1.08987	0.828967	0.70306	0.950941	0.204114	0.622167	0.813142	0.356113	0.0479507	0.39792	2.51607e-05
"106.1304"	7	I165C	1.40085	1.66294	1.2636	1.06235	1.01978	0.945694	0.173053	0.0981328	0.198487	0.574096	0.474486	0.892896
"106.1305"	5	I165D	1.12253	1.27618	1.28747	1.07911	0.906638	0.342386	0.258912	0.153383	0.247958	0.378839	0.145935	0.00015725
"106.1307"	5	I165F	1.12235	1.11935	0.90959	1.01419	0.858644	0.395513	0.659393	0.841005	0.700157	0.337504	0.186084	0.000174749
"106.1309"	6	I165H	0.617747	0.693232	0.563969	0.487532	0.97267	0.285059	0.0395966	0.133689	0.0138458	0.00143396	0.969107	2.73284e-05
"106.1310"	4	I165K	1.21077	0.957046	0.855368	0.642723	0.955737	0.143613	0.977776	0.680849	0.33775	0.0502058	0.865968	0.00190104
"106.1312"	7	I165P	0.486909	0.749879	0.55348	0.518793	1.16249	0.318977	0.033312	0.0399574	0.0110577	0.00219763	0.143263	6.33859e-06
"106.1315"	7	I165V	0.747686	0.824958	0.815897	0.746914	1.3032	1.30294	0.278676	0.560706	0.494555	0.0362853	0.000697122	0.0371752
"106.1316"	6	I165W	0.714858	0.58275	0.433462	0.470764	1.00536	0.179082	0.0325119	0.0117355	0.00497795	0.0028631	0.72542	2.51607e-05
"106.1318"	4	I165N	0.677385	0.674271	0.607654	0.588483	1.07508	0.315058	0.0892633	0.196043	0.0584032	0.00642816	0.334457	0.000575644
"106.1319"	4	I165R	0.501205	0.414114	0.333643	0.197856	0.814251	0.15683	0.0629016	0.0123409	0.00207659	0.000776877	0.17225	0.000575644
"106.1320"	7	I165T	0.877309	1.01783	1.11597	0.955442	1.10613	0.756584	0.529524	0.773493	0.722956	0.580847	0.177775	0.00192436
"106.1327"	6	F222L	0.313605	0.508005	0.725123	0.887559	0.830374	1.01302	0.000387729	0.00288818	0.0227894	0.409954	0.0501	0.796606
"106.1333"	5	F222V	0.432671	0.334899	0.398388	0.672113	0.665878	0.772375	0.0162657	0.0534339	0.0534339	0.134904	0.00205387	0.092478
"106.1357"	6	F240W	1.32226	1.40732	1.45769	1.55982	0.692223	0.554155	0.326318	0.263664	0.13231	0.0184196	0.000625994	0.000607805
"106.1358"	6	F240Y	2.48579	2.81987	2.15031	1.93829	0.927132	0.752187	0.00242286	0.000539858	0.0011794	0.000357438	0.431527	0.024097
"106.1360"	5	I230C	1.09086	1.29128	1.07091	1.94152	0.990603	0.49962	0.945132	0.595047	0.510881	0.00408565	0.87319	0.00146312
"106.1368"	4	I230M	2.78812	2.64774	1.87916	1.22335	1.87676	1.18067	0.0136558	0.0289371	0.136343	0.628807	0.00096028	0.424853
"106.1377"	4	L408C	0.964875	1.58991	1.46544	1.21326	1.42838	1.6883	0.67605	0.0989149	0.0775901	0.144276	0.00306572	0.148833
"106.1386"	4	L408W	0.54417	0.463344	0.699783	1.11063	0.765049	0.614227	0.0263921	0.00966881	0.0936686	0.88146	0.0266152	0.0209502
"106.1387"	4	E386A	0.573802	0.655481	0.766616	0.869849	1.00159	1.50716	0.052159	0.131245	0.264451	0.370066	0.86339	0.0436748
"106.1388"	7	E386C	0.43301	0.547312	0.736817	0.89984	0.916256	1.37752	0.134046	0.163891	0.447454	0.881188	0.747153	0.0138236
"106.1389"	6	E386D	0.56314	0.800566	0.975949	0.948102	1.02804	1.29195	0.123615	0.50687	0.886374	0.767891	0.926582	0.315897
"106.1390"	5	E386F	0.355527	0.420541	0.626474	1.00457	0.825521	1.26869	0.00155441	0.00305392	0.0492362	0.732968	0.00233255	0.0880272
"106.1391"	5	E386G	0.253575	0.491932	0.60294	0.727803	0.85408	1.41762	0.000448272	0.00329455	0.0222685	0.219245	0.175587	0.0303353
"106.1392"	6	E386H	0.936471	1.57863	1.53467	1.08738	1.15228	1.29456	0.920218	0.386102	0.187473	0.607148	0.111116	0.0320808
"106.1393"	7	E386I	0.590694	0.687982	0.865769	1.09833	1.12783	1.20009	0.00925114	0.054759	0.245092	0.625609	0.107506	0.0684602
"106.1396"	6	E386M	1.04978	1.47164	1.40462	1.73194	1.39981	1.15514	0.677903	0.0832589	0.0373451	0.000821909	0.0205032	0.524118
"106.1397"	6	E386P	0.149895	0.406887	0.570625	0.88727	0.497802	0.829226	4.94014e-05	0.000312891	0.0054067	0.559494	2.51607e-05	0.106406
"106.1399"	7	E386R	1.093	1.30693	1.15715	1.11226	1.31674	1.41704	0.483693	0.254237	0.409997	0.684455	0.00250605	0.0132626
"106.1400"	5	E386S	0.342003	0.487517	0.695134	0.846515	0.819502	1.20987	0.00368798	0.00991976	0.146749	0.607276	0.0567748	0.122388
"106.1401"	7	E386T	0.442586	0.623303	0.83956	0.925771	0.901872	1.35578	0.00404819	0.0730817	0.589338	0.365241	0.036951	0.0254481
"106.1402"	8	E386V	0.244104	0.442025	0.639562	0.87342	0.90411	1.3574	9.5545e-06	9.32368e-05	0.00388829	0.202104	0.189344	0.213772
"106.1403"	6	E386W	0.328752	0.546239	0.757183	0.906716	0.932272	1.14873	0.000197724	0.00283822	0.0707829	0.445736	0.109331	0.301929
"106.1404"	6	E386Y	0.405753	0.615805	0.838074	0.829448	0.861356	1.66161	0.00166092	0.0371018	0.346452	0.162047	0.012945	0.00374035
"106.1405"	6	A391H	0.172173	0.0723976	0.16775	0.286898	0.367365	0.633205	2.96731e-05	2.51607e-05	2.83109e-05	5.23038e-05	2.51607e-05	0.00572637
"106.1406"	6	A391D	0.0915943	0.0287895	0.0470983	0.394782	0.162694	0.681708	3.03773e-05	2.51607e-05	2.93268e-05	0.000135969	2.51607e-05	0.0167662
"106.1407"	7	A391W	0.144118	0.101303	0.177275	0.232947	0.391665	1.32985	7.12018e-06	5.50883e-06	6.26512e-06	8.0862e-06	5.44459e-06	0.0169541
"106.1409"	7	A391M	1.1624	1.38036	1.3972	0.988678	1.31043	1.28224	0.679019	0.277582	0.264673	0.906585	0.000919307	0.0231113
"106.1423"	4	A391P	0.138965	0.132567	0.216003	0.42454	0.391932	0.758793	0.000681402	0.000618945	0.000740807	0.00188008	0.000568708	0.368318
"106.1424"	5	K397F	0.573385	0.7468	0.642427	0.719375	1.08015	1.16659	0.0450045	0.113445	0.0982937	0.0837508	0.704502	0.202169
"106.1425"	5	K397I	0.625562	0.726629	0.798991	0.772139	1.0006	1.34842	0.206344	0.367834	0.510881	0.197037	0.806815	0.0880272
"106.1426"	6	K397M	0.521665	0.706855	0.70757	0.781784	1.18663	1.47375	0.0455897	0.123615	0.103543	0.0539724	0.0406336	0.0408964
"106.1427"	6	K397W	0.444867	0.429473	0.425582	0.694311	0.992115	1.02146	0.00606299	0.00116839	0.000545238	0.0227894	0.973367	0.817289
"106.1429"	6	K397H	0.455666	0.775718	0.898808	0.878575	1.12346	1.10339	0.00377234	0.151113	0.450531	0.40391	0.336959	0.625946
"106.1430"	8	K397C	0.57211	0.714733	0.776781	0.811743	1.16692	1.271	0.0080113	0.0333779	0.13077	0.183953	0.0275457	0.144213
"106.1431"	8	K397D	0.0901439	0.286501	0.531467	0.734447	0.942078	0.975567	0.000270481	0.000513706	0.00655694	0.0672978	0.597813	0.296158
"106.1432"	7	K397P	0.768061	1.23586	1.42911	1.19623	1.3512	0.960015	0.745283	0.129613	0.0327027	0.0557004	0.0243333	0.232295
"106.1433"	5	K397N	0.630921	0.904214	1.06756	1.14166	0.758672	0.694816	0.396536	0.898629	0.898629	0.372526	0.310224	0.00975285
"106.1434"	8	K397R	1.96489	1.74452	1.27476	0.975133	1.55191	2.15702	0.00790243	0.0104206	0.16006	0.960411	6.39904e-05	9.65724e-06
"106.1435"	6	K397A	0.918975	0.78036	0.71942	0.945009	1.20114	1.40071	0.937198	0.346452	0.095851	0.468359	0.116611	0.00729814
"106.1438"	4	K397L	0.712331	0.781213	0.677214	0.86336	1.16163	1.54057	0.186034	0.219687	0.0732833	0.310423	0.208805	0.107938
"106.1439"	4	K397G	1.1615	1.16375	0.814491	1.17555	1.36157	0.843905	0.261656	0.661731	0.407939	0.925583	0.00489917	0.261656
"106.1440"	5	K397E	1.0672	1.27409	1.30092	1.34932	1.19181	1.24415	0.590995	0.942801	0.973133	0.146749	0.0656785	0.268926
"106.1442"	6	L56W	0.806463	0.601732	0.414048	0.268297	0.643517	1.21736	0.0937395	0.00304291	0.000108178	4.06337e-05	3.53571e-05	0.18658
"106.1443"	4	R393G	3.5195	2.95114	2.00923	1.36402	1.09627	1.35862	0.0343858	0.0562561	0.0975819	0.0936686	0.274398	0.0447107
"106.1444"	4	R393I	3.0094	2.43205	1.66776	1.25251	0.931762	0.6514	0.0232347	0.0144239	0.162178	0.402391	0.504812	0.0117812
"106.1445"	7	R393T	1.9293	2.14487	1.8433	1.4249	1.04786	1.29619	0.00700705	0.00670136	0.00263158	0.0115354	0.706363	0.0337235
"106.1446"	5	R393E	1.53996	1.43402	1.62126	1.23597	0.913501	1.24122	0.0385422	0.0575404	0.0193629	0.0648241	0.399807	0.071922
"106.1447"	8	R393H	2.42011	2.16939	1.87735	1.3873	1.1371	1.04408	0.00519422	0.0140748	0.0645807	0.0288722	0.19169	0.7474
"106.1448"	5	R393V	2.848	2.8239	2.35609	1.40203	0.918247	0.777696	0.0209333	0.0231401	0.0207715	0.0495751	0.120277	0.495938
"106.1449"	5	R393C	1.07429	1.11918	1.0062	0.986801	1.14234	1.03987	0.256449	0.131874	0.385217	0.516545	0.975469	0.850176
"106.1450"	5	R393N	1.0073	1.10009	0.906232	0.922705	0.842304	1.26491	0.728564	0.450784	0.85477	0.912551	0.0180385	0.268926
"106.1451"	5	R393P	0.181634	0.397073	0.465902	0.749476	0.648264	0.718465	0.00140503	0.00058254	0.00069936	0.0478999	0.000310301	0.00991976
"106.1452"	7	R393W	0.334605	0.312179	0.42165	0.913917	0.725293	0.760766	0.000188386	5.62324e-05	0.000114494	0.811571	0.00879492	0.036506
"106.1453"	8	R393A	0.954933	1.18401	1.08158	1.00999	0.969978	0.995284	0.947538	0.596211	0.857994	0.975136	0.988027	0.876159
"106.1454"	4	R393L	1.59532	1.69526	1.28195	1.33674	1.03932	0.872986	0.249328	0.113059	0.155397	0.08622	0.799501	0.254756
"106.1456"	5	R393D	1.28379	1.49409	1.36629	1.27022	1.04492	1.05786	0.101309	0.060689	0.071922	0.459624	0.574918	0.464974
"106.1458"	5	R393S	3.48305	2.96876	2.42754	1.49745	0.963537	1.15318	0.000873683	0.00125608	0.00137679	0.02574	0.617552	0.146749
"106.1459"	4	R393Q	1.41174	1.50248	1.49898	1.34079	1.02256	1.19307	0.319897	0.329557	0.293541	0.122283	0.766773	0.754292
"106.1460"	4	R393M	0.898	0.953413	0.966529	0.853615	0.913242	0.878268	0.804569	0.909977	0.983004	0.605729	0.304212	0.601159
"106.1461"	4	R393K	2.56524	2.06646	2.05401	1.52497	1.19898	1.29759	0.00904377	0.0140352	0.00939637	0.0403672	0.108658	0.103002
"106.1507"	6	V173A	1.39604	1.55415	1.76286	1.0189	1.14711	0.826543	0.373065	0.230956	0.120392	0.956335	0.233042	0.0436049
"106.1510"	4	M175C	0.564264	0.72333	0.930057	0.925769	1.12532	1.21371	0.0652561	0.225905	0.769277	0.832585	0.116071	0.436353
"106.1513"	6	M175T	0.760431	1.1072	1.31286	1.04546	1.04939	0.584979	0.954207	0.176115	0.115372	0.656532	0.798668	0.000697106
"106.1514"	4	M175Q	0.537088	0.43352	0.388953	0.381381	0.890418	0.114597	0.0381804	0.0048002	0.00275488	0.00168186	0.052159	0.000568708
"106.1515"	7	M175A	0.55322	0.860075	0.982984	0.960531	1.08584	1.37757	0.0218006	0.375801	0.918341	0.83464	0.859793	0.0866638
"106.1516"	7	M175F	0.732058	0.762897	0.896417	1.0064	0.95013	0.646687	0.150138	0.174616	0.264673	0.788665	0.730373	0.00171123
"106.1517"	4	M175I	0.92125	1.03313	1.1375	0.970138	1.00415	0.239226	0.827474	0.88146	0.673655	0.799501	0.776802	0.000568708
"106.1519"	4	I262M	0.963535	1.54742	1.55902	0.955863	1.06678	1.15752	0.746834	0.201771	0.119924	0.596605	0.596605	0.27584
"106.1520"	8	I262A	1.09464	1.16748	1.15945	0.876988	1.24367	0.739712	0.676877	0.300449	0.419721	0.324782	0.00456406	0.0181277
"106.1524"	4	I262L	0.324596	0.52059	0.639435	0.770071	1.02498	1.16147	0.00465514	0.0132854	0.0450606	0.0856215	0.96471	0.519578
"106.1527"	4	I262F	0.382709	0.589032	0.617738	0.73283	0.886608	0.330388	0.008537	0.0226442	0.0416639	0.0387947	0.15162	0.000568708
"106.1529"	8	I262V	0.79724	0.879703	0.908947	0.813289	1.04226	1.28634	0.766716	0.777314	0.71097	0.0752582	0.116696	0.0869088
"106.1533"	7	I262T	1.08564	1.36131	1.26589	0.87519	1.13835	0.598333	0.630869	0.187507	0.197626	0.38115	0.0257746	0.00033595
"106.1534"	7	I262C	0.733992	0.911303	0.91285	0.809556	1.19253	1.51751	0.328536	0.73968	0.987188	0.114706	0.00743412	0.00892318
"106.1536"	6	N265A	0.531458	0.627941	0.780661	0.763519	1.16649	1.38573	0.0126565	0.0331677	0.140031	0.0560004	0.0570379	0.00582078
"106.1537"	4	N265S	0.565819	0.713526	0.776313	0.791696	1.00515	1.67306	0.101625	0.135483	0.334457	0.158277	0.736926	0.00558871
"106.1538"	7	N265Y	0.504581	0.65951	0.691335	0.778946	1.05283	1.53924	0.00854335	0.0257746	0.14805	0.0746778	0.715565	0.000919306
"106.1539"	5	N265G	0.553944	0.763142	0.938657	0.834994	1.02215	1.72449	0.0285886	0.238497	0.724168	0.280507	0.781972	0.00113346
"106.1540"	5	N265M	0.388083	0.570551	0.713496	0.781664	0.890537	1.41275	0.00582885	0.0207715	0.109495	0.0811645	0.576917	0.0121304
"106.1541"	5	N265K	0.385746	0.585641	0.633175	0.777828	0.86135	1.62956	0.00469067	0.0161359	0.0346034	0.0450045	0.0434607	0.00537569
"106.1542"	6	N265Q	1.53052	2.11982	1.92712	1.23972	1.1888	0.884522	0.190169	0.0546414	0.0180258	0.173569	0.107568	0.513733
"106.1544"	6	N265T	0.483781	0.577672	0.65386	0.662058	1.145	1.58627	0.00489598	0.0149111	0.0485567	0.00999251	0.112925	0.00143397
"106.1545"	8	N265C	0.457029	0.579391	0.738336	0.780476	1.09347	1.45708	0.00727655	0.0249003	0.0877632	0.0423016	0.0962223	0.00768864
"106.1546"	6	N265F	0.427827	0.632015	0.762881	0.676539	1.06501	2.06579	0.0196463	0.0620935	0.171886	0.00465736	0.513733	0.01007
"106.1547"	5	N265V	0.506807	0.592109	0.787262	0.930632	0.980127	1.17316	0.0691891	0.347931	0.905586	0.438571	0.761808	0.584942
"106.1549"	4	N265I	0.546384	0.723523	0.884954	0.875965	1.04018	1.40884	0.126295	0.361381	0.596605	0.525974	0.722147	0.08622
"106.1551"	6	N265R	0.53695	0.682133	0.859564	0.786312	1.02997	1.52591	0.102415	0.416051	0.802796	0.250216	0.899045	0.0104653
"106.1553"	6	S268A	0.695947	0.876579	0.931622	0.731853	1.13396	0.299885	0.138602	0.368781	0.527603	0.0781602	0.241522	5.11239e-05
"106.1561"	5	S268T	0.305937	0.386617	0.53482	0.69759	0.900473	1.03265	0.00205387	0.00342123	0.0253537	0.0356186	0.222558	0.307439
"106.1572"	4	M412P	0.0429403	0.0679436	0.162039	0.316239	0.601764	0.73388	0.000589754	0.000568708	0.000611524	0.000971561	0.000575645	0.0238386
"106.1576"	7	M412Y	0.720701	0.906524	1.20595	1.01621	1.27303	0.88666	0.200217	0.693553	0.326096	0.922263	0.00514523	0.245092
"106.1577"	6	M412Q	0.146138	0.131009	0.258709	0.606723	0.757419	1.00824	2.79797e-05	2.57628e-05	3.45435e-05	0.00536237	0.00802839	0.458587
"106.1578"	5	M412H	0.138718	0.15131	0.280777	0.565504	0.652626	0.706823	0.000125578	0.000136473	0.000215379	0.00291179	0.000174749	0.0169285
"106.1579"	4	M412I	0.327484	0.352595	0.642818	0.874314	1.05235	0.953889	0.00605541	0.011672	0.0886478	0.332819	0.342729	0.551953
"106.1580"	7	M412R	0.142874	0.0979126	0.223509	0.56158	0.702081	0.777606	9.82948e-06	5.44459e-06	8.5656e-06	0.00120565	8.69721e-05	0.0127219
"106.1581"	6	M412C	0.283497	0.439822	0.552076	0.795989	1.11426	0.998665	0.000336187	0.000336187	0.00315022	0.0876282	0.23409	0.804863
"106.1582"	6	M412A	0.15637	0.167018	0.318609	0.601181	0.794808	0.80356	4.40484e-05	6.63532e-05	9.48004e-05	0.0015436	0.0118249	0.0156992
"106.1583"	8	M412L	0.196756	0.30804	0.513951	0.847288	0.94551	1.46566	7.62323e-06	2.4264e-05	0.0024437	0.115624	0.292968	0.00337926
"106.1584"	7	M412N	0.100382	0.0908332	0.2154	0.651381	0.878502	0.701555	7.81099e-06	5.70594e-06	8.37067e-06	0.00214383	0.0474182	0.0139191
"106.1585"	8	M412E	0.141806	0.0882092	0.17692	0.501577	0.770605	0.737823	3.02028e-06	1.19513e-06	1.48996e-06	3.49699e-05	0.00261723	0.0198925
"106.1586"	7	M412V	0.128062	0.232167	0.515545	0.781782	1.04069	0.94432	8.4676e-06	6.05148e-05	0.00198958	0.107506	0.873397	0.932078
"106.1587"	4	L415E	0.287041	0.135881	0.194212	0.260064	0.259223	0.59248	0.00224227	0.00062645	0.000776877	0.00236794	0.000568708	0.00484945
"106.1588"	5	L415Y	0.161867	0.196824	0.275173	0.369695	0.284456	0.780463	0.000155411	0.000136473	0.000187415	0.000414929	0.000118303	0.27661
"106.1589"	4	L415A	0.170098	0.0543807	0.154426	0.259568	0.300506	1.08605	0.000795517	0.000568708	0.000604186	0.000804993	0.000568708	0.959486
"106.1590"	5	L415G	0.180562	0.10987	0.153034	0.188095	0.271127	0.614952	0.000261757	0.000134864	0.000144795	0.000189608	0.000118303	0.00495459
"106.1591"	5	L415M	0.223469	0.391341	0.703933	0.772922	0.686373	1.23624	0.000892234	0.00165092	0.102536	0.0965191	0.00071445	0.456076
"106.1592"	4	L415W	0.346324	0.421801	0.686459	0.794422	0.74367	0.858633	0.003302	0.00239383	0.0335574	0.256126	0.00829326	0.183862
"106.1593"	4	L415R	0.180808	0.0865931	0.0982586	0.154525	0.209847	0.629196	0.000689608	0.000568708	0.00058266	0.000649475	0.000568708	0.0272943
"106.1595"	5	L415F	0.338551	0.425478	0.569106	0.75991	1.02387	1.22086	0.0277483	0.108847	0.327279	0.324395	0.836428	0.564976
"106.1596"	6	L415D	0.12626	0.100832	0.20195	0.353544	0.395291	0.842957	4.40484e-05	2.89844e-05	4.99694e-05	8.02702e-05	2.51607e-05	0.10468
"106.1598"	4	L415Q	0.113331	0.0442955	0.0626846	0.136694	0.121409	1.01652	0.00059693	0.000568708	0.000568708	0.000604186	0.000568708	0.949044
"106.1599"	8	L415S	0.154098	0.146617	0.332467	0.306272	0.246402	0.693933	4.46165e-06	1.29655e-06	4.98205e-06	7.37988e-06	1.19513e-06	0.00433831
"106.1600"	6	L415V	0.373362	0.638988	0.835495	0.84027	0.65281	0.780162	0.000508604	0.0458793	0.313326	0.637345	4.15828e-05	0.0231104
"106.1601"	8	L415N	0.0802584	0.0676165	0.156489	0.307587	0.242462	0.613676	1.32701e-06	1.23762e-06	1.50727e-06	3.12377e-06	1.19513e-06	0.00193855
"106.1602"	8	L415H	0.162395	0.0552924	0.106245	0.208912	0.150038	0.670272	1.6914e-06	1.19513e-06	1.25211e-06	1.61529e-06	1.19513e-06	0.00397475
"106.1603"	8	L415C	0.11457	0.190926	0.402672	0.501108	0.371056	0.907253	2.46513e-06	8.40018e-06	0.000106525	0.000189901	1.28157e-06	0.190124
"106.1604"	6	L415P	0.121128	0.0721854	0.239811	0.443077	0.430159	0.766184	2.96731e-05	2.51607e-05	3.37477e-05	0.000210657	2.51607e-05	0.0244338
"106.1605"	6	L415I	0.227163	0.281401	0.461176	0.553465	0.607744	1.16356	7.67669e-05	0.000407862	0.00260007	0.00946502	2.546e-05	0.205988
"106.1606"	5	M427P	0.15882	0.0544252	0.0796685	0.159889	0.469805	0.659955	0.000162891	0.000118303	0.000118303	0.000128604	0.000118303	0.023497
"106.1607"	5	M427H	0.0926804	0.180254	0.436447	0.822581	0.859316	0.677186	0.000122618	0.000180978	0.00116903	0.122389	0.0236772	0.00800572
"106.1608"	7	M427I	0.377657	0.638024	1.00739	1.08885	1.26422	0.523377	0.020154	0.270001	0.534388	0.414221	0.0168405	0.000311386
"106.1609"	5	M427A	0.25806	0.51649	0.822836	0.97542	1.25918	0.658631	0.00773226	0.0453188	0.627903	0.96146	0.0207715	0.00582885
"106.1610"	6	M427D	0.141033	0.071922	0.141955	0.352297	0.727119	0.718454	2.89844e-05	2.60689e-05	2.76523e-05	0.000127409	0.000101281	0.00396955
"106.1611"	7	M427F	0.185595	0.323467	0.650678	0.808174	0.818926	0.442958	2.86769e-05	0.000249805	0.0474182	0.422747	0.0619807	1.47791e-05
"106.1624"	20	H48R D111L D305V N356G E357A N380G	3.51326	3.49495	2.16267	0.704987	0.717553	2.4008	3.15551e-11	1.33031e-12	6.53222e-10	3.72638e-06	7.16027e-09	5.04897e-13
"106.1625"	12	H48W D111L	2.64211	1.52474	0.642451	0.220189	2.96621	4.25651	1.1141e-05	0.0464042	0.000290369	4.88215e-09	4.02732e-09	3.17071e-09
"106.1626"	7	H48W D111L D359N	0.0696333	0.219722	0.161273	0.0634241	1.1668	5.43694	5.84108e-06	8.37067e-06	6.19246e-06	5.44459e-06	0.0421582	5.44458e-06
"106.1627"	7	H48W D111L M375W	1.78456	1.90887	1.38459	0.736067	0.859857	1.47877	0.0754865	0.0281632	0.0830906	0.0208264	0.0272891	0.00236654
"106.1628"	13	H48W D111L R135A	4.43404	2.52273	1.07728	0.371092	3.42192	2.71825	7.37139e-09	7.51436e-07	0.501893	9.22587e-09	9.08237e-10	1.05197e-09
"106.1629"	18	K73V I109K M298L	2.49697	2.24722	1.92866	1.25963	1.02192	0.984376	1.39977e-05	1.79293e-06	3.12214e-06	0.00151021	0.736677	0.518391
"106.1630"	11	K73V I109K M354G	1.06034	1.3536	1.28767	0.571416	0.260508	0.456237	0.925696	0.17085	0.1672	5.06746e-06	1.35363e-08	9.22281e-07
"106.1631"	31	I109M D111L	3.54717	2.72372	1.56076	0.661203	2.30682	1.96557	1.21673e-15	2.87948e-13	1.83222e-06	1.96039e-09	2.50106e-20	1.21463e-14
"106.1632"	6	I109M D111L R135A	3.40708	2.89798	2.11859	1.0216	1.99759	1.4592	0.000123322	0.000133057	0.000644688	0.672048	3.92486e-05	0.114756
"106.1633"	5	I109M D111L M375W	1.44098	1.1799	1.2025	1.00858	0.730828	0.95658	0.0545288	0.197037	0.167333	0.613433	0.000621521	0.85477
"106.1634"	7	H48W I109M D111L	3.14444	1.80439	0.804179	0.24813	3.0365	4.2375	0.000199792	0.0213784	0.0771252	8.5656e-06	6.26512e-06	6.48803e-06
"106.1635"	5	H48W I109M D111L M375W	1.87049	2.24341	1.95934	0.850429	0.891336	1.77164	0.0752215	0.0310136	0.0811645	0.112779	0.0523574	0.00499986
"106.1636"	26	H48R I109M D111L	0.887533	0.840745	0.879724	0.800278	0.750528	1.77357	0.859524	0.939253	0.72101	0.0170143	2.0549e-08	4.59377e-11
"106.1637"	13	H48R I109M D111L D305V N356G E357A N380G	2.34029	2.39804	1.96707	0.663187	0.598812	2.24561	0.00016417	2.71863e-05	0.000112308	6.59817e-05	8.38971e-10	3.53028e-09
"106.1638"	8	H48R I109M D111L R135A	0.513356	0.788311	0.900365	0.900797	0.688884	1.37871	0.103841	0.378434	0.894389	0.681951	4.95757e-05	0.0241654
"106.1639"	7	H48R I109M D111L D359N	1.29166	1.23766	0.959483	0.395111	0.840001	2.29042	0.244091	0.444505	0.414221	4.55232e-05	0.0264385	9.60714e-06
"106.1640"	8	K73V I109K L321C M354G	0.707271	0.954377	1.00973	0.523716	0.311472	0.49512	0.300449	0.965931	0.7474	0.00053167	1.19513e-06	2.21223e-05
"106.1641"	8	I109K M298L L321C M375F	0.380496	0.627418	0.83641	0.513718	0.304873	1.10597	0.00176483	0.0230287	0.586642	8.97377e-05	1.19513e-06	0.220655
"106.1642"	7	I109K M298L L321C M354G	0.815846	1.33788	1.42306	0.51105	0.261762	0.857642	0.488332	0.224659	0.0898912	0.000409328	5.44459e-06	0.261512
"106.1643"	7	D111L D305V N356G E357A D359N N380G	2.94763	1.95775	0.892719	0.245182	1.79004	3.26091	0.000134484	0.00514523	0.361329	8.86616e-06	1.38152e-05	5.44458e-06
"106.1644"	8	I109M D111L D305V N356G E357A M375W N380G	2.65713	2.99091	2.07931	0.740577	0.935144	1.36804	0.000447356	0.000121586	0.000295793	0.0170287	0.213772	0.0147203
"106.1645"	6	A318S M339F	4.39288	4.37535	2.9477	0.942189	0.990931	0.670781	0.000127409	6.94058e-05	8.29963e-05	0.635439	0.747571	0.0393409
"106.1646"	7	E314D M375W	0.453126	0.617224	0.718598	0.465191	0.246175	0.644104	0.00132567	0.0225206	0.205473	0.000130502	5.44459e-06	0.000550414
"106.1647"	18	Q306D A318S M354G	0.192408	0.277723	0.42862	0.360161	0.234822	0.487333	1.87287e-08	1.92314e-08	9.70819e-07	5.82043e-10	5.25727e-13	1.18419e-09
"106.1648"	22	R131C E314D M375W	0.244165	0.272906	0.411091	0.372366	0.246014	0.527447	1.46344e-08	1.11313e-08	1.54784e-08	7.29491e-09	1.72395e-13	4.28473e-12
"106.1649"	5	K73V L321C	0.782865	0.773398	0.902897	1.21867	0.658925	0.661489	0.394907	0.347931	0.887052	0.204249	0.00014141	0.027132
"106.1650"	8	K73V L321C M375F	0.214908	0.360646	0.498255	0.612079	0.269715	0.62353	3.35892e-05	3.49699e-05	0.000200621	0.000143911	1.19513e-06	0.000193413
"106.1651"	6	K73V L321C M354G	0.307537	0.491971	0.448361	0.355249	0.25826	0.494542	0.00178639	0.00882338	0.0038698	0.00059011	2.51607e-05	0.00012467
"106.1652"	7	M298L L321C M354G	0.29537	0.408706	0.545234	0.394011	0.231784	0.594214	0.000636853	0.00165445	0.00234721	4.09238e-05	5.44459e-06	9.93343e-05
"106.1653"	6	A302F A318S M375F	1.32687	1.41091	1.13412	0.526978	0.645752	0.566801	0.0842143	0.0549786	0.32108	0.000309689	3.66116e-05	0.000879084
"106.1654"	6	I109K L321C M375W	0.244487	0.355063	0.499074	0.533739	0.291095	0.727564	0.000790806	0.0015722	0.0177675	0.000931004	2.51607e-05	0.111116
"106.1655"	18	D305V M339F D353G N380T	6.70997	4.88772	2.28392	0.580949	1.74739	1.72291	3.07001e-12	8.69756e-12	8.38155e-09	8.68986e-09	2.85339e-10	7.69426e-06
"106.1656"	20	H48R D111L	0.541646	0.731343	0.724962	0.691711	0.77436	1.70597	0.00228382	0.0223832	0.0178362	2.50303e-05	3.58754e-07	6.97795e-09
"106.1657"	7	H48R I109K L321C	0.703745	1.10742	1.24357	0.923501	0.4019	1.2593	0.249128	0.926188	0.230369	0.28754	5.44459e-06	0.0560172
"106.1658"	6	K73V I109K L321C M375F	1.33989	1.58152	1.63328	1.29813	0.389419	0.444024	0.177828	0.11232	0.319779	0.447331	2.51607e-05	0.000379939
"106.1659"	28	K73V I109K M298L L321C M375F	0.474764	0.615168	0.775218	0.602195	0.315035	0.589535	7.69809e-07	0.000366897	0.0131525	1.51233e-08	4.58425e-19	1.00094e-11
"106.1660"	7	I109M D111L R135A M375W	0.437281	0.602283	0.693068	0.690614	0.462233	0.61264	0.0297976	0.018249	0.154382	0.00248567	5.97928e-06	0.00134864
"106.1661"	8	H48W D111L R135A M375W	0.549542	0.732588	0.790802	0.628714	0.58041	0.834324	0.00753172	0.111412	0.117236	0.00161829	7.95966e-06	0.078337
"106.1662"	30	A302F A318S	3.29468	2.37136	1.31523	0.473271	1.61468	0.82405	4.39419e-14	5.12481e-11	0.00320447	2.90068e-16	3.76665e-16	0.000683546
"106.1663"	7	A302F M339F	2.77671	1.7796	0.885656	0.286474	1.79773	0.995424	0.000267219	0.00776958	0.552414	1.0647e-05	1.32063e-05	0.865618
"106.1664"	7	A302F D305V D353G N380T	2.43194	1.65611	0.744405	0.20571	1.46292	1.75209	0.000296899	0.0218006	0.0414135	6.95684e-06	7.84676e-05	8.87743e-05
"106.1665"	7	A302F Q306D	4.73938	3.09803	1.50941	0.5129	2.20234	0.877932	5.169e-05	0.000120418	0.0319052	0.000109953	8.96856e-06	0.159449
"106.1666"	6	A302F Q306D M375F	1.5821	1.31072	1.30767	0.514653	0.741876	0.510787	0.0639866	0.0724653	0.254644	0.000372296	0.000113019	0.00020195
"106.1667"	4	A302F Q306D M354G	1.44465	1.2701	0.843525	0.247398	0.51737	0.567261	0.178514	0.511113	0.415406	0.000776877	0.000568708	0.0132854
"106.1668"	13	D305V Q306D D353G N380T	4.7519	4.10326	3.11504	1.15529	1.21942	0.998814	4.06844e-09	2.40301e-09	2.56752e-09	0.127008	0.00132851	0.69499
"106.1669"	8	M298L L321C	1.73268	1.91117	1.74821	1.48526	0.675028	0.786356	0.0985536	0.0222068	0.00660285	0.00611344	0.000798104	0.0528821
"106.1671"	5	H48R R131C E314D	0.478114	0.749692	0.833789	0.698208	0.286159	0.929719	0.0283765	0.179352	0.404743	0.0469179	0.000118303	0.98014
"106.1672"	7	H48R R131C L321C	0.154061	0.185608	0.243873	0.387559	0.275561	1.0689	1.33561e-05	6.79708e-06	1.32063e-05	2.48847e-05	5.44459e-06	0.8501
"106.1673"	7	K73V M298L	0.387696	0.558016	0.729542	1.13165	0.660526	0.575696	0.0186169	0.036951	0.163891	0.354868	0.00111501	9.5364e-05
"106.1674"	8	K73V M298L L321C	0.802405	0.841045	1.0229	1.16174	0.658883	0.801928	0.280437	0.472034	0.520234	0.167748	3.02028e-06	0.0188165
"106.1675"	4	I109K R131C	0.780844	0.693587	0.761242	0.827403	0.856053	0.590269	0.349439	0.101625	0.206441	0.278738	0.0696772	0.0270663
"106.1676"	7	I109K R131C M375W	0.287815	0.651089	0.81868	0.544493	0.242406	0.639557	0.00483899	0.00993951	0.064795	0.0033232	5.44459e-06	0.0012267
"106.1677"	7	D111L R135A	1.88374	1.5085	1.06396	0.988702	2.05736	1.01099	0.00252658	0.0254481	0.29545	0.620369	8.2748e-06	0.689908
"106.1678"	5	D111L R135A D359N	1.45078	1.17326	0.722233	0.37716	2.10131	1.61879	0.0385422	0.233863	0.195011	0.000371296	0.00015725	0.0074672
"106.1679"	6	D111L R135A M375W	0.978565	1.28974	1.3362	0.85203	0.535166	0.730415	0.979757	0.498359	0.253532	0.364527	4.35444e-05	0.00586851
"106.1680"	7	I109K M298L	1.50927	1.52084	1.30198	0.995101	0.880251	1.129	0.115847	0.0596019	0.119909	0.953704	0.102734	0.639676
"106.1681"	7	I109K M298L M375F	0.455056	0.637533	0.724749	0.664082	0.30401	0.772358	0.00340348	0.0196297	0.114139	0.00743412	5.44459e-06	0.0109798
"106.1682"	11	I109K M298L L321C	1.33883	1.37723	1.4685	0.849307	0.813545	0.987593	0.0430432	0.0264438	0.00914936	0.413495	0.00170953	0.705463
"106.1683"	7	A302F D305V D353G M375F N380T	5.7714	3.80386	1.71048	0.403122	1.23521	0.782697	9.82948e-06	1.69027e-05	0.00263158	3.5986e-05	0.00700705	0.321251
"106.1684"	7	D111L R135A D359N M375W	1.32211	1.07346	0.737948	0.360115	0.35452	0.61609	0.272152	0.750899	0.0292439	2.04143e-05	5.44459e-06	0.000242673
"106.1685"	12	D305V A318S D353G M354G N380T	1.26884	1.3162	1.00957	0.502561	0.350921	0.669115	0.221116	0.110617	0.405947	2.06627e-06	3.09906e-09	0.000201086
"106.1686"	7	I109K R131C L321C M375W	0.282271	0.451999	0.601994	0.480028	0.2717	0.563613	0.00216162	0.00343062	0.0169541	0.000483876	5.44459e-06	7.45162e-05
"106.1687"	7	D111L D305V N356G E357A D359N M375W N380G	1.30992	1.37581	1.09462	0.56015	0.582738	1.02873	0.10378	0.0637275	0.266795	0.00032345	6.1206e-06	0.697204
"106.1688"	7	A302F D305V D353G M354G N380T	0.129575	0.19319	0.174098	0.0554174	0.439665	1.44705	7.37209e-06	7.28719e-06	6.26512e-06	5.44459e-06	5.44459e-06	0.00197309
"106.1689"	6	Q306D A318S M375F	0.962337	1.28556	1.21091	0.756145	0.271055	0.450118	0.922339	0.263664	0.219717	0.228882	2.51607e-05	3.87969e-05
"106.1690"	8	K73V M298L L321C M354G	0.16846	0.306803	0.390058	0.380206	0.214538	0.337898	0.000102556	0.00034703	0.000204319	1.28659e-05	1.19513e-06	1.59679e-06
"106.1691"	8	D305V M339F D353G M354G N380T	0.81446	0.802141	0.636214	0.325077	0.450026	0.810046	0.476311	0.44132	0.0493106	6.33916e-06	1.19513e-06	0.0187001
"106.1692"	6	H48R R131C E314D M375W	0.0887727	0.165055	0.23134	0.224568	0.193245	0.532511	4.11057e-05	3.45435e-05	3.45435e-05	3.45435e-05	2.51607e-05	0.000291112
"106.1693"	7	M298L L321C M375F	0.681272	0.863218	0.986202	0.589839	0.244844	0.60973	0.192517	0.290912	0.596172	0.0108255	5.44459e-06	0.000530582
"106.1694"	7	A302F A318S M354G	3.15807	3.15395	1.68261	0.4473	0.575742	0.4409	7.84676e-05	0.000169048	0.00788438	5.0078e-05	5.44459e-06	2.43454e-05
"106.1695"	7	D111L D359N M375W	1.07564	1.00561	0.908225	0.462618	0.461293	0.631333	0.69173	0.587635	0.775385	0.000492899	5.97928e-06	0.00271842
"106.1696"	12	K73V I109K L321C	3.1112	2.88921	2.36546	1.39739	0.865693	0.795441	0.000188051	5.2872e-05	3.1965e-05	0.020731	0.00285139	0.0156052
"106.1697"	8	H48R D111L R135A D359N	0.869299	0.799385	0.597099	0.398802	0.625662	1.12128	0.589823	0.335096	0.0120472	1.09755e-05	2.15096e-06	0.663418
"106.1698"	5	Q306D A318S	1.74391	2.51571	2.55632	0.995492	0.774752	0.629511	0.160243	0.0548979	0.0214256	0.912551	0.0108841	0.00552308
"106.1699"	6	R131C M375W	0.216325	0.312334	0.39361	0.28597	0.210816	0.47428	0.00105339	0.00057858	0.00104347	0.000329371	2.51607e-05	0.00136913
"106.1700"	6	H48R R131C	0.283072	0.342731	0.40349	0.340559	0.277442	1.07748	0.00175423	0.000322683	0.000619876	0.000887547	2.51607e-05	0.325003
"106.1701"	7	K73V M298L M354G	0.157233	0.321996	0.480267	0.407832	0.228313	0.418219	0.000207753	0.000735785	0.00119525	2.89903e-05	5.44459e-06	7.12017e-06
"106.1702"	15	D111L R135A D305V N356G E357A N380G	5.50516	3.12235	1.43296	0.431914	2.23756	2.59153	2.20572e-10	5.6435e-09	0.00877328	2.0201e-09	8.01061e-11	2.21627e-09
"106.1703"	7	I109K M298L M354G	2.02323	2.70876	1.82159	0.839654	0.358019	0.541344	0.054759	0.00454933	0.0290614	0.141917	5.44459e-06	7.84676e-05
"106.1704"	7	D111L R135A D305V N356G E357A M375W N380G	3.10995	3.19378	2.29275	0.900237	0.983652	1.28017	9.06119e-05	3.52201e-05	7.22365e-05	0.354868	0.821165	0.155817
"106.1705"	7	K73V M298L L321C M375F	0.261977	0.387285	0.588736	0.476859	0.256462	0.666482	0.000197847	0.00118494	0.0404379	0.000247406	5.44459e-06	0.00617189
"106.1706"	7	D305V M339F D353G M375F N380T	1.8765	2.43109	2.27816	0.836779	0.636202	0.985179	0.136631	0.0178876	0.00631242	0.0981328	6.48803e-06	0.790567
"106.1707"	7	D305V A318S D353G M375F N380T	1.26684	1.9257	2.0808	0.807237	0.546185	0.73105	0.23133	0.00695525	0.00113459	0.059937	5.44459e-06	0.0345597
"106.1708"	6	K73V I109K M298L M375F	0.425777	0.659502	0.927834	0.662647	0.313882	0.738105	0.00225676	0.0223152	0.701516	0.00968797	2.51607e-05	0.0491692
"106.1709"	8	R131C E314D	0.787059	0.923831	1.13211	0.976348	0.813874	1.01958	0.431793	0.84894	0.250721	0.818309	0.00456406	0.423722
"106.1710"	7	R131C L321C	0.474304	0.756992	0.890553	0.957063	0.804019	1.06235	0.0121158	0.0971329	0.50082	0.955672	0.000401743	0.900715
"106.1711"	6	K73V M298L M375F	0.631845	0.973772	1.21796	0.711408	0.302076	0.860964	0.144386	0.977627	0.434661	0.0133388	2.51607e-05	0.242597
"106.1712"	8	D305V Q306D D353G M375F N380T	1.84266	2.66744	2.47079	0.87998	0.583383	0.924508	0.0318747	0.00111887	0.000251709	0.227695	2.98652e-06	0.180172
"106.1713"	8	H48R D111L D359N	0.975464	0.848402	0.742561	0.448974	0.931273	1.70432	0.779084	0.888914	0.133736	1.49075e-05	0.120511	0.000860161
"106.1714"	14	H48R D111L R135A	0.401145	0.53348	0.680827	0.718536	0.686798	1.38072	4.08017e-07	3.39307e-05	0.00202418	0.000554676	7.4602e-09	0.00935029
"106.1715"	15	H48R I109K R131C	0.242107	0.383817	0.520362	0.367941	0.343062	1.23343	3.94687e-07	5.98043e-06	0.000171148	4.54233e-07	3.90572e-11	0.0655011
"106.1716"	14	K73V I109K	2.09289	2.36248	1.80056	1.43805	1.17921	0.828472	5.01142e-05	3.31317e-06	1.237e-05	0.00253631	0.0199922	0.00993315
"106.1717"	13	I109K L321C	1.65797	1.64154	1.34409	0.910543	1.05829	1.19699	0.00496116	0.00536422	0.0173741	0.307139	0.963335	0.0840042
"106.1718"	15	K73V I109K M375F	0.748919	0.991167	0.957703	0.684992	0.375454	0.709034	0.431586	0.755999	0.481185	0.00296957	3.90572e-11	1.33346e-05
"106.1719"	14	D111L D359N	1.22449	0.920439	0.491007	0.203426	2.40223	2.69926	0.168465	0.369109	2.20155e-07	2.67545e-10	2.4731e-10	3.74171e-10
"106.1720"	13	K73V I109K M298L M354G	0.453073	0.512042	0.59868	0.492786	0.265408	0.432436	0.000281684	0.00152392	0.00157187	7.29155e-08	7.1555e-10	2.77333e-09
"106.1722"	12	I109M D111L D359N	1.96316	1.33991	0.701905	0.26493	2.23838	2.03805	0.000761429	0.164883	0.0011239	7.90916e-09	6.32445e-09	5.38928e-08
"106.1723"	11	H48W D111L D305V N356G E357A N380G	0.574062	0.553598	0.28644	0.0979695	1.47859	4.40387	0.00290604	2.90135e-05	3.70405e-08	1.40102e-08	1.0606e-06	1.68234e-08
"106.1724"	16	I109M D111L D305V N356G E357A N380G	3.61332	2.39086	1.10039	0.33021	1.86424	1.9777	2.77046e-09	3.41864e-07	0.401701	8.91662e-11	3.95536e-10	3.72335e-09
"106.1725"	18	D111L D305V N356G E357A N380G	3.95503	2.18513	0.918377	0.269201	2.21432	2.76785	4.61053e-10	1.50524e-06	0.339376	1.96415e-12	2.39076e-12	7.18971e-13
"106.1726"	12	H48R I109K R131C L321C	0.480609	0.644246	0.715323	0.608371	0.287612	1.36371	0.00342272	0.0217866	0.043397	0.0145885	3.09906e-09	0.0628527
"106.1727"	13	K73V I109K M298L L321C	2.05452	1.98925	1.68796	1.10118	0.869223	0.816298	0.00106471	0.000176435	4.85628e-05	0.222638	0.00123193	0.00769134
"106.1728"	18	K73V I109K M298L L321C M354G	1.11589	1.40873	1.15901	0.651661	0.29651	0.463664	0.430009	0.084986	0.262024	7.86065e-06	5.25727e-13	6.88741e-11
"106.1729"	15	H48R D111L D305V N356G E357A D359N N380G	2.10798	1.74729	1.0447	0.378586	0.507142	2.00509	0.000275214	0.00285815	0.743297	1.32066e-09	4.57469e-11	1.89883e-09
"106.1730"	15	D111L D305V N356G E357A M375W N380G	3.03044	2.78143	1.91215	0.714697	1.10076	1.45472	1.65888e-07	1.17304e-07	1.91882e-05	3.73369e-05	0.0819225	0.00142944
"106.1731"	15	H48R E314D	0.189689	0.312759	0.394099	0.390041	0.289058	1.12861	6.73294e-08	1.3334e-07	6.43462e-07	1.32406e-08	3.90572e-11	0.114376
"106.1732"	7	R131C L321C M375W	0.156529	0.164175	0.288506	0.263662	0.200254	0.58108	1.2623e-05	2.01898e-05	1.49459e-05	3.33726e-05	5.44459e-06	0.00250605
"106.1733"	30	D305V A318S D353G N380T	4.03856	3.69045	2.45497	0.834264	1.32495	0.967172	3.4529e-16	6.70737e-16	2.66029e-11	0.000202201	3.46679e-10	0.498332
"106.1734"	11	Q306D M339F M375F	1.45862	2.20963	1.97481	0.897423	0.326199	0.651062	0.0976948	0.00636899	0.00773643	0.243111	1.35363e-08	0.00345016
"106.1735"	15	Q306D M339F M354G	0.65119	0.762568	0.687182	0.322936	0.250746	0.561366	0.0415685	0.0288722	0.00316984	1.74811e-09	3.90572e-11	8.45314e-06
"106.1736"	12	A318S M339F M375F	0.85646	1.06405	1.18939	0.689207	0.268287	0.56622	0.384034	0.92444	0.598333	0.00061555	3.09906e-09	1.45407e-05
"106.1737"	10	A318S M339F M354G	0.187636	0.290349	0.44215	0.446405	0.207791	0.559922	0.00275502	0.00617682	0.0025921	9.22543e-06	5.96636e-08	1.93951e-05
"106.1738"	14	A302F M339F M375F	1.13433	0.991575	0.791044	0.361434	0.849701	0.78184	0.531536	0.653693	0.165269	2.67643e-09	0.0013768	0.048559
"106.1739"	16	A302F M339F M354G	1.74486	1.36812	0.861807	0.25804	0.730839	0.611133	0.000196867	0.0179485	0.182057	3.00533e-11	1.09997e-08	2.49863e-06
"106.1740"	14	H48R D111L R135A D305V N356G E357A N380G	2.19422	2.29957	1.69188	0.739684	0.622131	1.44579	0.000123091	1.20783e-05	0.000268673	0.00742684	1.1854e-09	0.000272321
"106.1741"	20	H48W D111L D305V N356G E357A M375W N380G	2.25242	1.81626	1.21811	0.454151	1.06788	1.52045	1.53357e-07	5.33927e-06	0.0431326	1.36221e-11	0.022214	4.10744e-06
"106.1742"	21	I109M D111L D359N M375W	0.650723	0.581028	0.573287	0.303348	0.4602	1.0379	0.07052	0.0031445	2.54719e-05	6.15915e-13	8.97001e-15	0.352385
"106.1744"	35	D305V Q306D D353G M354G N380T	0.83188	0.793279	0.646801	0.323624	0.443185	0.96281	0.0932638	0.0341901	2.42485e-06	4.6244e-21	1.68806e-19	0.987541
